# Supplementary material for: Developing and validating a nomogram for cognitive impairment in the older people based on the NHANES
Source: Front Neurosci. 2023 Aug 17;17:1195570. doi: 10.3389/fnins.2023.1195570 (PMC10470068; doi:10.3389/fnins.2023.1195570)
Supplement: Supplementary file 1 [file Data_Sheet_1.csv]

	Year	seqn	sdmvpsu	sdmvstra	Gender	Age	Education	Marriage	wtmec2yr	Drink	gxy	gzxz	recall1	recall2	recall3	delay	animal	dsst	DM	moderateact	walkbike	sit	sleephours	sleepdis	Smell	taste	tasteprob	Smellprob	IRT	AFT	DSST	DRT	z_IRT	z_AFT	z_DSST	z_DRT	z_cog	Cogstatus	Group
14	2011-2012	62174	3	90	Male	80	College graduate or above	Married	27335.895242	Yes	Yes	Yes	3	6	7	5	18	33	No	No	No	540	9	No	No Change	Yes	No	No	16	18	33	5	-0.640896549198032	0.252287047862516	-0.75716242021132	-0.413902597067613	-1.55967451861445	0	Q2
18	2011-2012	62178	1	95	Male	80	High school graduate/GED or equivalent	Widowed	13189.875012	No	No	No	3	5	5	3	12	38	No	No	No	300	6	Yes	No Change	Yes	No	No	13	12	38	3	-1.28833993251238	-0.845965113883891	-0.46577011422405	-1.28263299181177	-3.88270815243209	1	Q1
31	2011-2012	62191	1	96	Male	70	High school graduate/GED or equivalent	Divorced	9105.621464	Yes	No	Yes	4	5	7	5	17	26	No	No	No	480	9	No	No Change	Yes	No	No	16	17	26	5	-0.640896549198032	0.0692450209047817	-1.1651116485935	-0.413902597067613	-2.15066577395436	1	Q1
55	2011-2012	62215	1	98	Female	65	Some college or AA degree	Married	129559.2554	No	No	No	5	8	8	7	15	47	Yes	No	No	300	6	No	No Change	Yes	No	No	21	15	47	7	0.438175756325874	-0.296839033010687	0.0587360365530375	0.454827797676545	0.65490055754477	0	Q3
57	2011-2012	62217	2	98	Female	77	Less than 9th grade	Never married	17568.357111	No	Yes	Yes	5	6	6	4	9	25	Yes	No	No	90	8	No	Worse Now	Yes	No	Yes	17	9	25	4	-0.425082088093251	-1.39509119475709	-1.22339010979095	-0.848267794439691	-3.89183118708099	1	Q1
66	2011-2012	62226	2	93	Male	80	Some college or AA degree	Married	13892.295449	No	Yes	Yes	3	5	3	3	15	30	No	No	Yes	480	8	No	No Change	Yes	No	No	11	15	30	3	-1.71996885472194	-0.296839033010687	-0.931997803803682	-1.28263299181177	-4.23143868334808	1	Q1
70	2011-2012	62230	1	101	Male	75	Less than 9th grade	Divorced	13703.92145	Yes	Yes	No	3	5	6	4	17	20	No	No	Yes	480	6	No	No Change	Yes	No	No	14	17	20	4	-1.07252547140759	0.0692450209047817	-1.51478241577822	-0.848267794439691	-3.36633066072073	1	Q1
76	2011-2012	62236	1	93	Male	61	Some college or AA degree	Married	9513.611982	Yes	No	Yes	6	8	8	7	13	73	No	No	Yes	600	8	No	No Change	Yes	No	No	22	13	73	7	0.653990217430656	-0.662923086926156	1.57397602768684	0.454827797676545	2.01987095586789	0	Q3
96	2011-2012	62256	2	94	Male	80	Less than 9th grade	Married	9487.389486	Yes	Yes	Yes	3	5	5	3	13	24	No	No	Yes	300	6	No	Worse Now	No	No	No	13	13	24	3	-1.28833993251238	-0.662923086926156	-1.28166857098841	-1.28263299181177	-4.51556458223871	1	Q1
99	2011-2012	62259	1	99	Male	61	Some college or AA degree	Divorced	7645.782314	Yes	Yes	Yes	6	7	9	7	23	67	Yes	Yes	No	600	5	Yes	No Change	Yes	No	No	22	23	67	7	0.653990217430656	1.16749718265119	1.22430526050212	0.454827797676545	3.50062045826051	0	Q4
104	2011-2012	62264	1	99	Male	77	9-11th grade (Includes 12th grade with no diploma)	Married	55291.886181	Yes	Yes	No	4	6	7	7	15	29	No	No	No	240	6	Yes	Worse Now	No	No	No	17	15	29	7	-0.425082088093251	-0.296839033010687	-0.990276265001137	0.454827797676545	-1.25736958842853	0	Q2
106	2011-2012	62266	2	91	Male	64	College graduate or above	Divorced	30837.648113	Yes	No	No	3	6	7	4	19	37	No	No	No	360	6	No	No Change	No	Yes	No	16	19	37	4	-0.640896549198032	0.435329074820251	-0.524048575421504	-0.848267794439691	-1.57788384423898	0	Q2
118	2011-2012	62278	1	94	Female	72	Some college or AA degree	Married	64340.261278	Yes	No	Yes	4	6	7	5	25	59	No	Yes	Yes	480	6	No	No Change	Yes	No	No	17	25	59	5	-0.425082088093251	1.53358123656666	0.758077570922487	-0.413902597067613	1.45267412232828	0	Q3
119	2011-2012	62279	2	99	Male	80	9-11th grade (Includes 12th grade with no diploma)	Widowed	9941.375417	Yes	Yes	Yes	5	6	7	1	8	22	No	No	No	1140	7	No	No Change	Yes	No	No	18	8	22	1	-0.20926762698847	-1.57813322171483	-1.39822549338332	-2.15136338655593	-5.33698972864254	1	Q1
124	2011-2012	62284	1	94	Female	64	College graduate or above	Married	120111.495123	No	No	No	6	9	9	9	20	81	No	No	No	240	8	No	No Change	Yes	No	No	24	20	81	9	1.08561913964022	0.618371101777985	2.04020371726648	1.3235581924207	5.06775215110538	0	Q4
127	2011-2012	62287	2	100	Female	73	Some college or AA degree	Married	12607.778632	Yes	Yes	Yes	4	7	7	4	10	64	No	Yes	No	240	8	No	No Change	No	No	No	18	10	64	4	-0.20926762698847	-1.21204916779936	1.04946987690976	-0.848267794439691	-1.22011471231776	0	Q2
129	2011-2012	62289	1	94	Male	71	9-11th grade (Includes 12th grade with no diploma)	Divorced	15969.746949	Yes	No	Yes	4	6	7	6	26	42	No	No	No	540	6	No	No Change	Yes	No	No	17	26	42	6	-0.425082088093251	1.71662326352439	-0.232656269434233	0.0204626003044664	1.07934750630137	0	Q3
135	2011-2012	62295	2	90	Female	69	9-11th grade (Includes 12th grade with no diploma)	Widowed	12994.252166	No	Yes	Yes	5	6	7	8	10	34	No	No	No	480	8	No	No Change	Yes	No	No	18	10	34	8	-0.20926762698847	-1.21204916779936	-0.698883959013866	0.889192995048624	-1.23100775875307	0	Q2
143	2011-2012	62303	2	101	Female	76	High school graduate/GED or equivalent	Married	65355.920739	No	Yes	No	3	3	6	4	8	31	No	No	No	300	7	No	No Change	Yes	No	No	12	8	31	4	-1.50415439361716	-1.57813322171483	-0.873719342606228	-0.848267794439691	-4.80427475237791	1	Q1
147	2011-2012	62307	2	90	Male	61	High school graduate/GED or equivalent	Never married	8460.915547	Yes	Yes	No	4	6	7	3	9	25	Yes	No	No	360	8	No	No Change	Yes	No	No	17	9	25	3	-0.425082088093251	-1.39509119475709	-1.22339010979095	-1.28263299181177	-4.32619638445307	1	Q1
148	2011-2012	62308	1	97	Female	78	High school graduate/GED or equivalent	Married	87237.362828	No	No	Yes	6	8	10	6	14	60	No	No	No	240	8	No	No Change	Yes	No	No	24	14	60	6	1.08561913964022	-0.479881059968422	0.816356032119941	0.0204626003044664	1.4425567120962	0	Q3
152	2011-2012	62312	3	92	Female	63	Less than 9th grade	Married	17178.789759	No	Yes	Yes	0	7	8	5	17	21	Yes	No	No	60	7	No	No Change	Yes	No	No	15	17	21	5	-0.856711010302813	0.0692450209047817	-1.45650395458077	-0.413902597067613	-2.65787254104641	1	Q1
154	2011-2012	62314	2	97	Male	61	High school graduate/GED or equivalent	Never married	7639.752345	Yes	No	Yes	4	7	6	5	10	27	Yes	Yes	Yes	600	8	No	No Change	Yes	No	No	17	10	27	5	-0.425082088093251	-1.21204916779936	-1.10683318739604	-0.413902597067613	-3.15786704035627	1	Q1
155	2011-2012	62315	2	95	Female	80	9-11th grade (Includes 12th grade with no diploma)	Widowed	13803.13967	No	Yes	No	5	7	7	4	12	21	No	No	No	360	9	No	Worse Now	Yes	No	No	19	12	21	4	0.00654683411631175	-0.845965113883891	-1.45650395458077	-0.848267794439691	-3.14419002878804	1	Q1
160	2011-2012	62320	3	91	Female	64	Some college or AA degree	Married	124909.680309	No	No	Yes	6	8	8	6	31	82	No	Yes	No	360	8	No	No Change	Yes	No	No	22	31	82	6	0.653990217430656	2.63183339831307	2.09848217846393	0.0204626003044664	5.40476839451212	0	Q4
164	2011-2012	62324	1	90	Female	60	Some college or AA degree	Separated	12167.81965	Yes	No	No	4	5	9	6	22	54	No	No	Yes	480	7	No	No Change	Yes	No	No	18	22	54	6	-0.20926762698847	0.984455155693454	0.466685264935216	0.0204626003044664	1.26233539394467	0	Q3
166	2011-2012	62326	1	97	Male	69	College graduate or above	Married	157855.235487	Yes	No	Yes	5	6	7	4	20	62	No	No	Yes	420	7	No	No Change	Yes	No	No	18	20	62	4	-0.20926762698847	0.618371101777985	0.932912954514849	-0.848267794439691	0.493748634864673	0	Q3
187	2011-2012	62347	2	95	Female	71	High school graduate/GED or equivalent	Widowed	27430.822937	No	Yes	Yes	4	5	6	3	22	60	No	No	Yes	540	8	No	Worse Now	Yes	No	No	15	22	60	3	-0.856711010302813	0.984455155693454	0.816356032119941	-1.28263299181177	-0.338532814301189	0	Q2
193	2011-2012	62353	2	91	Male	80	College graduate or above	Married	43437.954199	Yes	Yes	Yes	7	7	8	2	25	55	Yes	No	No	480	7	No	Worse Now	Yes	Yes	No	22	25	55	2	0.653990217430656	1.53358123656666	0.52496372613267	-1.71699818918385	0.995536990946135	0	Q3
206	2011-2012	62366	1	98	Male	80	High school graduate/GED or equivalent	Married	40047.525745	Yes	No	No	4	7	6	3	17	44	Yes	No	No	300	9	No	No Change	Yes	No	No	17	17	44	3	-0.425082088093251	0.0692450209047817	-0.116099347039325	-1.28263299181177	-1.75456940603956	0	Q2
217	2011-2012	62377	1	95	Female	78	9-11th grade (Includes 12th grade with no diploma)	Widowed	38220.111719	Yes	Yes	No	6	6	6	5	17	42	No	Yes	No	120	8	No	Worse Now	Yes	No	No	18	17	42	5	-0.20926762698847	0.0692450209047817	-0.232656269434233	-0.413902597067613	-0.786581472585533	0	Q2
218	2011-2012	62378	1	96	Female	68	Less than 9th grade	Divorced	11879.480817	No	Yes	No	4	8	7	5	15	23	No	No	No	120	6	No	Worse Now	No	Yes	Yes	19	15	23	5	0.00654683411631175	-0.296839033010687	-1.33994703218586	-0.413902597067613	-2.04414182814785	0	Q2
228	2011-2012	62388	1	97	Female	69	High school graduate/GED or equivalent	Widowed	54110.530387	Yes	Yes	Yes	3	5	6	0	14	32	Yes	No	No	600	4	No	No Change	Yes	No	No	14	14	32	0	-1.07252547140759	-0.479881059968422	-0.815440881408774	-2.58572858392801	-4.9535759967128	1	Q1
237	2011-2012	62397	2	96	Female	70	Less than 9th grade	Widowed	18362.705174	Yes	No	Yes	2	4	3	3	12	20	No	No	Yes	180	9	No	No Change	No	No	No	9	12	20	3	-2.1515977769315	-0.845965113883891	-1.51478241577822	-1.28263299181177	-5.79497829840539	1	Q1
249	2011-2012	62409	1	94	Female	80	High school graduate/GED or equivalent	Widowed	27869.657009	Yes	Yes	Yes	4	6	7	4	12	51	No	No	No	360	6	No	No Change	Yes	No	No	17	12	51	4	-0.425082088093251	-0.845965113883891	0.291849881342854	-0.848267794439691	-1.82746511507398	0	Q2
253	2011-2012	62413	1	101	Male	65	Some college or AA degree	Living with partner	130104.237054	Yes	Yes	No	4	5	6	5	15	51	Yes	No	No	600	9	Yes	No Change	Yes	No	No	15	15	51	5	-0.856711010302813	-0.296839033010687	0.291849881342854	-0.413902597067613	-1.27560275903826	0	Q2
258	2011-2012	62418	1	101	Male	80	Less than 9th grade	Widowed	52174.805072	Yes	Yes	Yes	0	4	3	2	11	22	No	No	No	600	7	Yes	No Change	Yes	No	No	7	11	22	2	-2.58322669914106	-1.02900714084163	-1.39822549338332	-1.71699818918385	-6.72745752254985	1	Q1
259	2011-2012	62419	1	95	Male	80	High school graduate/GED or equivalent	Married	46481.579201	Yes	No	No	4	6	8	4	16	54	No	No	No	120	7	No	No Change	Yes	No	No	18	16	54	4	-0.20926762698847	-0.113797006052953	0.466685264935216	-0.848267794439691	-0.704647162545898	0	Q2
262	2011-2012	62422	1	91	Female	72	Some college or AA degree	Widowed	64182.95787	Yes	No	Yes	5	6	7	3	16	73	No	Yes	No	120	8	No	No Change	Yes	No	No	18	16	73	3	-0.20926762698847	-0.113797006052953	1.57397602768684	-1.28263299181177	-0.0317215971663485	0	Q2
274	2011-2012	62434	3	90	Female	61	High school graduate/GED or equivalent	Living with partner	10210.592308	No	No	No	4	7	9	8	16	52	No	No	No	720	7	No	No Change	Yes	No	No	20	16	52	8	0.222361295221093	-0.113797006052953	0.350128342540308	0.889192995048624	1.34788562675707	0	Q3
279	2011-2012	62439	1	94	Male	75	Some college or AA degree	Married	64726.722108	No	Yes	Yes	3	8	8	7	24	44	Yes	Yes	No	480	8	No	No Change	Yes	No	No	19	24	44	7	0.00654683411631175	1.35053920960892	-0.116099347039325	0.454827797676545	1.69581449436246	0	Q3
281	2011-2012	62441	2	90	Male	68	Less than 9th grade	Married	11228.904188	No	Yes	No	5	6	7	6	14	30	No	No	Yes	10	4	No	No Change	Yes	No	No	18	14	30	6	-0.20926762698847	-0.479881059968422	-0.931997803803682	0.0204626003044664	-1.60068389045611	0	Q2
294	2011-2012	62454	2	93	Female	64	Some college or AA degree	Married	7582.574348	Yes	No	No	4	8	8	5	15	25	Yes	No	No	180	6	No	No Change	No	No	No	20	15	25	5	0.222361295221093	-0.296839033010687	-1.22339010979095	-0.413902597067613	-1.71177044464816	0	Q2
297	2011-2012	62457	1	99	Male	69	College graduate or above	Married	7645.782314	Yes	No	No	5	6	6	4	19	72	No	No	No	180	4	No	No Change	Yes	No	No	17	19	72	4	-0.425082088093251	0.435329074820251	1.51569756648939	-0.848267794439691	0.677676758776699	0	Q3
307	2011-2012	62467	1	94	Male	65	College graduate or above	Married	118577.582598	Yes	No	No	6	8	8	7	29	76	No	No	No	480	8	No	Worse Now	Yes	No	No	22	29	76	7	0.653990217430656	2.2657493443976	1.74881141127921	0.454827797676545	5.123378770784	0	Q4
314	2011-2012	62474	1	98	Female	71	High school graduate/GED or equivalent	Widowed	31681.790338	Yes	Yes	Yes	5	6	7	4	15	41	No	Yes	No	600	6	Yes	No Change	Yes	No	No	18	15	41	4	-0.20926762698847	-0.296839033010687	-0.290934730631687	-0.848267794439691	-1.64530918507054	0	Q2
331	2011-2012	62491	2	102	Female	61	High school graduate/GED or equivalent	Married	19350.637044	No	No	Yes	7	9	10	10	23	79	No	No	No	120	8	No	Worse Now	Yes	No	No	26	23	79	10	1.51724806184978	1.16749718265119	1.92364679487157	1.75792338979278	6.36631542916532	0	Q4
349	2011-2012	62509	2	95	Female	60	College graduate or above	Married	30623.993423	Yes	No	No	4	9	7	8	25	37	No	Yes	Yes	480	8	No	No Change	No	No	No	20	25	37	8	0.222361295221093	1.53358123656666	-0.524048575421504	0.889192995048624	2.12108695141487	0	Q3
350	2011-2012	62510	1	92	Female	80	High school graduate/GED or equivalent	Married	78020.806152	Yes	Yes	Yes	3	7	7	5	22	59	No	Yes	No	540	4	No	No Change	Yes	No	No	17	22	59	5	-0.425082088093251	0.984455155693454	0.758077570922487	-0.413902597067613	0.903548041455078	0	Q3
366	2011-2012	62526	3	90	Female	62	High school graduate/GED or equivalent	Married	9348.531299	Yes	No	Yes	5	8	10	7	21	61	No	No	Yes	180	8	Yes	Better Now	Yes	No	No	23	21	61	7	0.869804678535437	0.80141312873572	0.874634493317395	0.454827797676545	3.0006800982651	0	Q4
367	2011-2012	62527	1	100	Male	79	9-11th grade (Includes 12th grade with no diploma)	Never married	10104.465045	Yes	Yes	No	3	3	7	5	7	36	Yes	No	Yes	480	8	No	No Change	Yes	No	No	13	7	36	5	-1.28833993251238	-1.76117524867256	-0.582327036618958	-0.413902597067613	-4.04574481487151	1	Q1
379	2011-2012	62539	2	101	Male	60	9-11th grade (Includes 12th grade with no diploma)	Widowed	11218.730451	Yes	Yes	Yes	4	6	6	7	24	34	Borderline	No	No	60	7	No	No Change	No	No	No	16	24	34	7	-0.640896549198032	1.35053920960892	-0.698883959013866	0.454827797676545	0.465586499073571	0	Q3
386	2011-2012	62546	1	92	Male	64	Some college or AA degree	Widowed	13736.530204	Yes	Yes	Yes	3	6	6	1	18	59	No	Yes	No	720	7	No	No Change	Yes	No	No	15	18	59	1	-0.856711010302813	0.252287047862516	0.758077570922487	-2.15136338655593	-1.99770977807374	0	Q2
412	2011-2012	62572	1	90	Female	80	College graduate or above	Divorced	54102.989916	No	Yes	Yes	7	6	8	3	14	53	No	No	No	720	7	No	No Change	Yes	No	No	21	14	53	3	0.438175756325874	-0.479881059968422	0.408406803737762	-1.28263299181177	-0.915931491716556	0	Q2
417	2011-2012	62577	1	92	Female	71	Some college or AA degree	Married	73326.076054	Yes	No	No	4	6	7	5	12	70	No	Yes	No	120	8	No	No Change	Yes	No	No	17	12	70	5	-0.425082088093251	-0.845965113883891	1.39914064409448	-0.413902597067613	-0.285809154950272	0	Q2
419	2011-2012	62579	2	96	Male	78	Some college or AA degree	Married	13005.47245	Yes	Yes	Yes	2	7	5	4	12	40	No	No	No	180	5	Yes	No Change	Yes	No	Yes	14	12	40	4	-1.07252547140759	-0.845965113883891	-0.349213191829141	-0.848267794439691	-3.11597157156032	1	Q1
425	2011-2012	62585	1	95	Female	80	High school graduate/GED or equivalent	Widowed	15314.825218	No	Yes	Yes	2	7	7	6	15	37	No	No	No	120	2	No	No Change	Yes	No	No	16	15	37	6	-0.640896549198032	-0.296839033010687	-0.524048575421504	0.0204626003044664	-1.44132155732576	0	Q2
426	2011-2012	62586	1	95	Male	70	High school graduate/GED or equivalent	Never married	71967.824097	Yes	Yes	Yes	2	4	5	4	20	67	No	No	No	300	8	No	Worse Now	Yes	No	Yes	11	20	67	4	-1.71996885472194	0.618371101777985	1.22430526050212	-0.848267794439691	-0.725560286881525	0	Q2
427	2011-2012	62587	1	101	Male	73	Some college or AA degree	Living with partner	16476.020536	Yes	No	No	4	3	5	5	12	37	No	Yes	No	360	6	No	No Change	Yes	No	No	12	12	37	5	-1.50415439361716	-0.845965113883891	-0.524048575421504	-0.413902597067613	-3.28807067999016	1	Q1
429	2011-2012	62589	1	90	Female	75	Some college or AA degree	Divorced	64435.558603	Yes	No	No	3	4	8	0	18	42	No	No	Yes	240	7	No	No Change	No	No	No	15	18	42	0	-0.856711010302813	0.252287047862516	-0.232656269434233	-2.58572858392801	-3.42280881580254	1	Q1
433	2011-2012	62593	1	91	Female	72	College graduate or above	Widowed	65151.773075	Yes	Yes	Yes	6	7	7	6	17	63	No	Yes	No	180	6	No	Worse Now	Yes	No	Yes	20	17	63	6	0.222361295221093	0.0692450209047817	0.991191415712303	0.0204626003044664	1.30326033214264	0	Q3
437	2011-2012	62597	2	97	Female	60	9-11th grade (Includes 12th grade with no diploma)	Widowed	12170.020379	No	Yes	Yes	9	8	9	8	8	49	No	No	No	600	8	No	No Change	Yes	No	No	26	8	49	8	1.51724806184978	-1.57813322171483	0.175292958947946	0.889192995048624	1.00360079413152	0	Q3
441	2011-2012	62601	2	97	Male	65	High school graduate/GED or equivalent	Married	9711.587411	Yes	No	Yes	5	6	6	5	11	26	No	Yes	No	120	7	No	No Change	Yes	No	No	17	11	26	5	-0.425082088093251	-1.02900714084163	-1.1651116485935	-0.413902597067613	-3.03310347459599	1	Q1
442	2011-2012	62602	1	95	Female	80	Some college or AA degree	Widowed	65791.533402	No	No	Yes	4	5	6	7	24	69	No	Yes	Yes	300	7	No	No Change	Yes	No	No	15	24	69	7	-0.856711010302813	1.35053920960892	1.34086218289703	0.454827797676545	2.28951817987968	0	Q4
444	2011-2012	62604	1	102	Female	73	High school graduate/GED or equivalent	Never married	80170.534309	No	Yes	No	5	7	7	6	10	56	No	No	Yes	240	7	No	No Change	Yes	Yes	No	19	10	56	6	0.00654683411631175	-1.21204916779936	0.583242187330124	0.0204626003044664	-0.601797546048457	0	Q2
459	2011-2012	62619	2	96	Male	80	College graduate or above	Never married	25884.561742	Yes	Yes	Yes	6	7	9	6	15	40	No	No	No	480	7	No	No Change	Yes	Yes	Yes	22	15	40	6	0.653990217430656	-0.296839033010687	-0.349213191829141	0.0204626003044664	0.0284005928952935	0	Q2
463	2011-2012	62623	2	95	Female	78	Some college or AA degree	Married	40869.906755	No	Yes	Yes	5	8	7	4	15	55	Borderline	Yes	No	300	7	No	No Change	No	No	No	20	15	55	4	0.222361295221093	-0.296839033010687	0.52496372613267	-0.848267794439691	-0.397781806096615	0	Q2
465	2011-2012	62625	1	92	Female	60	Some college or AA degree	Married	15896.113669	Yes	Yes	Yes	7	9	10	9	17	59	No	Yes	Yes	480	8	No	No Change	Yes	No	No	26	17	59	9	1.51724806184978	0.0692450209047817	0.758077570922487	1.3235581924207	3.66812884609775	0	Q4
470	2011-2012	62630	1	101	Female	68	9-11th grade (Includes 12th grade with no diploma)	Widowed	157450.342804	No	Yes	Yes	4	5	5	4	20	43	No	No	No	30	8	No	No Change	Yes	No	No	14	20	43	4	-1.07252547140759	0.618371101777985	-0.174377808236779	-0.848267794439691	-1.47679997230608	0	Q2
473	2011-2012	62633	2	92	Female	61	College graduate or above	Married	12646.648452	No	No	No	4	8	7	8	15	72	No	No	No	180	7	No	No Change	Yes	No	No	19	15	72	8	0.00654683411631175	-0.296839033010687	1.51569756648939	0.889192995048624	2.11459836264364	0	Q3
474	2011-2012	62634	2	97	Male	68	9-11th grade (Includes 12th grade with no diploma)	Married	113009.251918	Yes	No	Yes	4	6	7	4	18	52	No	No	Yes	300	8	Yes	No Change	Yes	No	No	17	18	52	4	-0.425082088093251	0.252287047862516	0.350128342540308	-0.848267794439691	-0.670934492130118	0	Q2
484	2011-2012	62644	1	95	Male	61	Some college or AA degree	Widowed	11893.852645	Yes	Yes	Yes	4	6	9	8	22	37	Yes	No	No	360	6	Yes	Worse Now	Yes	No	No	19	22	37	8	0.00654683411631175	0.984455155693454	-0.524048575421504	0.889192995048624	1.35614640943689	0	Q3
489	2011-2012	62649	2	96	Male	76	High school graduate/GED or equivalent	Married	9516.918553	No	Yes	No	5	7	9	8	12	22	No	No	No	240	8	No	Worse Now	Yes	No	No	21	12	22	8	0.438175756325874	-0.845965113883891	-1.39822549338332	0.889192995048624	-0.916821855892708	0	Q2
490	2011-2012	62650	2	93	Male	71	Less than 9th grade	Married	7529.893703	Yes	No	No	3	5	6	2	10	26	Yes	No	No	240	5	Yes	No Change	Yes	No	No	14	10	26	2	-1.07252547140759	-1.21204916779936	-1.1651116485935	-1.71699818918385	-5.1666844769843	1	Q1
498	2011-2012	62658	1	92	Male	68	High school graduate/GED or equivalent	Divorced	28710.827523	Yes	No	Yes	5	7	8	7	16	70	No	Yes	Yes	180	9	No	No Change	Yes	No	No	20	16	70	7	0.222361295221093	-0.113797006052953	1.39914064409448	0.454827797676545	1.96253273093917	0	Q3
504	2011-2012	62664	1	94	Male	64	College graduate or above	Married	25763.177128	Yes	Yes	Yes	5	7	10	6	23	60	Yes	Yes	No	720	8	Yes	Better Now	Yes	No	No	22	23	60	6	0.653990217430656	1.16749718265119	0.816356032119941	0.0204626003044664	2.65830603250625	0	Q4
505	2011-2012	62665	1	102	Female	67	Some college or AA degree	Divorced	14155.716256	No	No	Yes	6	6	8	6	22	42	No	No	No	720	7	No	Worse Now	Yes	No	No	20	22	42	6	0.222361295221093	0.984455155693454	-0.232656269434233	0.0204626003044664	0.994622781784781	0	Q3
520	2011-2012	62680	3	90	Male	68	High school graduate/GED or equivalent	Married	8116.967146	No	No	No	3	5	6	3	9	58	No	No	Yes	60	6	No	No Change	Yes	No	No	14	9	58	3	-1.07252547140759	-1.39509119475709	0.699799109725033	-1.28263299181177	-3.05045054825143	1	Q1
522	2011-2012	62682	2	91	Female	62	High school graduate/GED or equivalent	Widowed	48652.73082	Yes	Yes	Yes	6	7	7	8	22	55	No	No	No	480	8	No	Better Now	Yes	No	No	20	22	55	8	0.222361295221093	0.984455155693454	0.52496372613267	0.889192995048624	2.62097317209584	0	Q4
526	2011-2012	62686	1	94	Female	80	High school graduate/GED or equivalent	Widowed	47247.232001	Yes	Yes	Yes	6	7	8	4	12	39	Yes	No	No	720	8	No	Worse Now	Yes	No	Yes	21	12	39	4	0.438175756325874	-0.845965113883891	-0.407491653026595	-0.848267794439691	-1.6635488050243	0	Q2
544	2011-2012	62704	1	94	Male	80	High school graduate/GED or equivalent	Married	10878.533019	Yes	Yes	Yes	2	5	6	3	10	32	No	No	No	360	8	No	No Change	Yes	No	No	13	10	32	3	-1.28833993251238	-1.21204916779936	-0.815440881408774	-1.28263299181177	-4.59846297353228	1	Q1
558	2011-2012	62718	1	96	Male	63	Some college or AA degree	Never married	6085.921613	Yes	No	No	6	8	10	8	19	53	No	No	No	240	7	No	No Change	Yes	No	No	24	19	53	8	1.08561913964022	0.435329074820251	0.408406803737762	0.889192995048624	2.81854801324686	0	Q4
559	2011-2012	62719	1	96	Male	74	Less than 9th grade	Separated	15478.305035	Yes	No	Yes	3	6	8	6	18	25	No	No	Yes	180	7	No	No Change	Yes	No	No	17	18	25	6	-0.425082088093251	0.252287047862516	-1.22339010979095	0.0204626003044664	-1.37572254971722	0	Q2
567	2011-2012	62727	1	95	Female	80	Some college or AA degree	Married	48928.4376	No	Yes	Yes	6	7	7	6	14	44	Yes	Yes	No	420	8	No	No Change	Yes	No	No	20	14	44	6	0.222361295221093	-0.479881059968422	-0.116099347039325	0.0204626003044664	-0.353156511482187	0	Q2
579	2011-2012	62739	1	90	Male	74	College graduate or above	Married	64822.591837	Yes	No	No	5	7	7	6	20	34	Yes	No	No	240	7	Yes	No Change	Yes	No	No	19	20	34	6	0.00654683411631175	0.618371101777985	-0.698883959013866	0.0204626003044664	-0.0535034228151026	0	Q2
582	2011-2012	62742	2	90	Male	70	Less than 9th grade	Married	13431.341497	Yes	Yes	Yes	4	6	7	4	15	36	No	No	No	300	7	No	No Change	No	No	No	17	15	36	4	-0.425082088093251	-0.296839033010687	-0.582327036618958	-0.848267794439691	-2.15251595216259	1	Q1
585	2011-2012	62745	2	100	Female	71	9-11th grade (Includes 12th grade with no diploma)	Married	13095.132048	Yes	No	Yes	5	8	8	7	20	35	No	Yes	No	120	8	No	No Change	Yes	No	No	21	20	35	7	0.438175756325874	0.618371101777985	-0.640605497816412	0.454827797676545	0.870769157963993	0	Q3
601	2011-2012	62761	2	102	Male	68	High school graduate/GED or equivalent	Married	12562.386395	Yes	Yes	Yes	6	8	7	8	19	45	No	Yes	No	180	7	No	Better Now	Yes	No	No	21	19	45	8	0.438175756325874	0.435329074820251	-0.0578208858418708	0.889192995048624	1.70487694035288	0	Q3
633	2011-2012	62793	1	95	Male	72	High school graduate/GED or equivalent	Married	90661.31559	No	Yes	Yes	4	6	7	7	17	56	No	Yes	No	720	7	No	No Change	Yes	No	No	17	17	56	7	-0.425082088093251	0.0692450209047817	0.583242187330124	0.454827797676545	0.682232917818201	0	Q3
644	2011-2012	62804	2	95	Male	69	College graduate or above	Married	98855.488943	Yes	Yes	No	5	9	10	9	27	78	No	Yes	No	600	8	No	No Change	Yes	No	No	24	27	78	9	1.08561913964022	1.89966529048213	1.86536833367411	1.3235581924207	6.17421095621716	0	Q4
647	2011-2012	62807	1	91	Male	67	College graduate or above	Married	120347.630506	Yes	Yes	Yes	6	8	9	8	22	81	No	Yes	Yes	300	6	No	No Change	Yes	No	No	23	22	81	8	0.869804678535437	0.984455155693454	2.04020371726648	0.889192995048624	4.78365654654399	0	Q4
653	2011-2012	62813	1	94	Male	71	Some college or AA degree	Never married	14397.395601	Yes	Yes	Yes	3	8	7	9	25	50	No	Yes	No	300	9	Yes	Worse Now	Yes	No	Yes	18	25	50	9	-0.20926762698847	1.53358123656666	0.2335714201454	1.3235581924207	2.88144322214429	0	Q4
654	2011-2012	62814	2	101	Male	72	9-11th grade (Includes 12th grade with no diploma)	Widowed	8734.617022	Yes	No	Yes	5	8	9	4	17	47	No	Yes	Yes	960	4	No	No Change	Yes	No	No	22	17	47	4	0.653990217430656	0.0692450209047817	0.0587360365530375	-0.848267794439691	-0.0662965195512166	0	Q2
675	2011-2012	62835	2	103	Female	66	College graduate or above	Never married	12607.897559	No	Yes	Yes	5	9	8	7	13	55	No	No	No	360	6	No	Worse Now	Yes	No	No	22	13	55	7	0.653990217430656	-0.662923086926156	0.52496372613267	0.454827797676545	0.970858654313715	0	Q3
701	2011-2012	62861	1	95	Female	80	High school graduate/GED or equivalent	Married	66823.228048	Yes	Yes	No	3	4	5	3	12	27	Yes	Yes	No	120	7	No	No Change	Yes	No	No	12	12	27	3	-1.50415439361716	-0.845965113883891	-1.10683318739604	-1.28263299181177	-4.73958568670886	1	Q1
716	2011-2012	62876	1	91	Female	74	Some college or AA degree	Widowed	64182.95787	Yes	Yes	No	4	8	8	8	15	59	No	No	Yes	240	8	No	No Change	No	No	No	20	15	59	8	0.222361295221093	-0.296839033010687	0.758077570922487	0.889192995048624	1.57279282818152	0	Q3
720	2011-2012	62880	1	94	Female	64	College graduate or above	Married	120111.495123	Yes	Yes	Yes	6	8	7	7	25	70	No	No	No	120	7	No	No Change	Yes	No	No	21	25	70	7	0.438175756325874	1.53358123656666	1.39914064409448	0.454827797676545	3.82572543466356	0	Q4
723	2011-2012	62883	1	101	Female	80	Some college or AA degree	Married	48928.4376	Yes	Yes	No	4	6	8	7	14	47	No	No	No	480	8	No	No Change	Yes	No	No	18	14	47	7	-0.20926762698847	-0.479881059968422	0.0587360365530375	0.454827797676545	-0.175584852727309	0	Q2
727	2011-2012	62887	2	101	Female	62	High school graduate/GED or equivalent	Separated	11982.125462	Yes	Yes	No	8	6	9	7	15	48	Borderline	Yes	Yes	960	5	Yes	No Change	Yes	No	Yes	23	15	48	7	0.869804678535437	-0.296839033010687	0.117014497750492	0.454827797676545	1.14480794095179	0	Q3
731	2011-2012	62891	1	96	Female	74	9-11th grade (Includes 12th grade with no diploma)	Divorced	14124.295248	No	Yes	Yes	6	8	7	5	19	49	No	No	No	540	8	No	No Change	Yes	No	No	21	19	49	5	0.438175756325874	0.435329074820251	0.175292958947946	-0.413902597067613	0.634895193026458	0	Q3
740	2011-2012	62900	2	95	Female	68	High school graduate/GED or equivalent	Widowed	8949.073879	No	Yes	No	6	7	8	5	9	47	No	No	No	300	8	Yes	No Change	Yes	No	No	21	9	47	5	0.438175756325874	-1.39509119475709	0.0587360365530375	-0.413902597067613	-1.3120819989458	0	Q2
741	2011-2012	62901	1	101	Female	64	College graduate or above	Married	12115.082932	No	No	Yes	6	8	8	7	16	60	No	No	No	480	8	No	No Change	Yes	No	No	22	16	60	7	0.653990217430656	-0.113797006052953	0.816356032119941	0.454827797676545	1.81137704117419	0	Q3
764	2011-2012	62924	1	100	Female	79	Less than 9th grade	Widowed	17584.911061	Yes	Yes	Yes	5	7	7	6	11	19	Yes	No	No	300	6	No	Worse Now	No	No	No	19	11	19	6	0.00654683411631175	-1.02900714084163	-1.57306087697568	0.0204626003044664	-2.57505858339653	1	Q1
767	2011-2012	62927	2	91	Male	63	Some college or AA degree	Married	141933.339512	No	Yes	No	4	7	9	8	20	50	No	Yes	No	240	5	Yes	No Change	Yes	No	No	20	20	50	8	0.222361295221093	0.618371101777985	0.2335714201454	0.889192995048624	1.9634968121931	0	Q3
769	2011-2012	62929	2	95	Male	68	Some college or AA degree	Married	9293.322792	Yes	Yes	Yes	5	8	8	7	20	35	No	Yes	Yes	480	7	No	Worse Now	Yes	No	No	21	20	35	7	0.438175756325874	0.618371101777985	-0.640605497816412	0.454827797676545	0.870769157963993	0	Q3
774	2011-2012	62934	1	91	Female	60	9-11th grade (Includes 12th grade with no diploma)	Widowed	44151.142675	Yes	Yes	Yes	4	5	5	6	11	27	Yes	No	No	300	5	No	Worse Now	No	Yes	Yes	14	11	27	6	-1.07252547140759	-1.02900714084163	-1.10683318739604	0.0204626003044664	-3.1879031993408	1	Q1
777	2011-2012	62937	1	99	Female	63	Some college or AA degree	Married	10598.2543	No	Yes	No	4	8	7	4	26	53	No	Yes	No	180	8	No	No Change	Yes	No	No	19	26	53	4	0.00654683411631175	1.71662326352439	0.408406803737762	-0.848267794439691	1.28330910693877	0	Q3
780	2011-2012	62940	1	90	Male	62	College graduate or above	Married	10072.791483	Yes	No	No	6	9	9	9	12	61	No	No	Yes	480	6	No	No Change	Yes	No	No	24	12	61	9	1.08561913964022	-0.845965113883891	0.874634493317395	1.3235581924207	2.43784671149443	0	Q4
798	2011-2012	62958	1	94	Female	72	High school graduate/GED or equivalent	Married	67854.891478	No	No	Yes	6	8	9	9	29	59	No	No	No	360	7	Yes	Worse Now	Yes	No	No	23	29	59	9	0.869804678535437	2.2657493443976	0.758077570922487	1.3235581924207	5.21718978627622	0	Q4
819	2011-2012	62979	3	92	Female	68	Some college or AA degree	Married	54427.336747	Yes	Yes	No	7	7	7	8	26	56	No	Yes	No	180	7	No	No Change	Yes	No	No	21	26	56	8	0.438175756325874	1.71662326352439	0.583242187330124	0.889192995048624	3.62723420222902	0	Q4
822	2011-2012	62982	1	97	Female	66	High school graduate/GED or equivalent	Widowed	54110.530387	Yes	Yes	Yes	4	7	6	4	15	51	Yes	No	No	240	9	Yes	No Change	Yes	No	No	17	15	51	4	-0.425082088093251	-0.296839033010687	0.291849881342854	-0.848267794439691	-1.27833903420078	0	Q2
825	2011-2012	62985	1	102	Male	68	College graduate or above	Married	11750.838884	Yes	Yes	No	6	10	9	8	21	59	No	Yes	No	960	6	No	No Change	Yes	No	No	25	21	59	8	1.301433600745	0.80141312873572	0.758077570922487	0.889192995048624	3.75011729545183	0	Q4
830	2011-2012	62990	1	97	Male	79	High school graduate/GED or equivalent	Married	90534.066519	Yes	Yes	No	5	5	7	3	17	65	No	Yes	No	4	8	No	Worse Now	No	Yes	Yes	17	17	65	3	-0.425082088093251	0.0692450209047817	1.10774833810721	-1.28263299181177	-0.530721720893028	0	Q2
837	2011-2012	62997	2	96	Male	60	Some college or AA degree	Married	29829.95179	Yes	No	No	4	6	6	5	25	55	No	Yes	No	240	8	No	Worse Now	Yes	No	No	16	25	55	5	-0.640896549198032	1.53358123656666	0.52496372613267	-0.413902597067613	1.00374581643368	0	Q3
840	2011-2012	63000	1	90	Female	60	College graduate or above	Divorced	12619.924744	Yes	No	No	4	9	9	7	14	58	No	Yes	Yes	600	5	No	No Change	Yes	No	No	22	14	58	7	0.653990217430656	-0.479881059968422	0.699799109725033	0.454827797676545	1.32873606486381	0	Q3
847	2011-2012	63007	1	95	Male	80	High school graduate/GED or equivalent	Married	49762.054694	No	Yes	Yes	1	4	5	2	5	45	No	No	No	180	8	No	No Change	Yes	No	No	10	5	45	2	-1.93578331582672	-2.12725930258803	-0.0578208858418708	-1.71699818918385	-5.83786169344047	1	Q1
852	2011-2012	63012	1	91	Male	65	College graduate or above	Married	120347.630506	Yes	Yes	Yes	6	7	7	7	13	67	No	No	No	360	8	No	No Change	Yes	No	No	20	13	67	7	0.222361295221093	-0.662923086926156	1.22430526050212	0.454827797676545	1.2385712664736	0	Q3
853	2011-2012	63013	1	102	Male	65	College graduate or above	Married	11750.838884	Yes	Yes	No	5	6	9	5	14	49	Yes	No	Yes	240	5	Yes	No Change	Yes	No	No	20	14	49	5	0.222361295221093	-0.479881059968422	0.175292958947946	-0.413902597067613	-0.496129402866996	0	Q2
855	2011-2012	63015	1	91	Male	65	Some college or AA degree	Married	118848.614941	Yes	No	Yes	5	6	8	7	23	57	No	No	No	600	6	No	Worse Now	Yes	No	No	19	23	57	7	0.00654683411631175	1.16749718265119	0.641520648527579	0.454827797676545	2.27039246297162	0	Q4
859	2011-2012	63019	2	93	Female	65	Some college or AA degree	Divorced	10662.230581	No	Yes	Yes	4	4	5	3	8	40	No	No	No	480	4	No	No Change	Yes	Yes	No	13	8	40	3	-1.28833993251238	-1.57813322171483	-0.349213191829141	-1.28263299181177	-4.49831933786812	1	Q1
864	2011-2012	63024	2	95	Female	78	Some college or AA degree	Divorced	13134.05328	Yes	Yes	No	4	7	8	7	13	68	No	Yes	No	720	4	No	No Change	Yes	No	No	19	13	68	7	0.00654683411631175	-0.662923086926156	1.28258372169957	0.454827797676545	1.08103526656627	0	Q3
871	2011-2012	63031	1	90	Female	77	Less than 9th grade	Widowed	20169.750633	No	Yes	Yes	5	7	7	5	17	16	Yes	No	No	360	9	No	No Change	Yes	No	No	19	17	16	5	0.00654683411631175	0.0692450209047817	-1.74789626056804	-0.413902597067613	-2.08600700261456	0	Q2
876	2011-2012	63036	1	93	Female	74	Less than 9th grade	Divorced	13811.504793	No	Yes	Yes	4	4	8	6	12	24	Yes	No	No	300	5	No	No Change	Yes	No	No	16	12	24	6	-0.640896549198032	-0.845965113883891	-1.28166857098841	0.0204626003044664	-2.74806763376586	1	Q1
904	2011-2012	63064	2	95	Male	61	Less than 9th grade	Separated	7233.371983	Yes	Yes	No	3	6	7	4	15	20	No	No	Yes	300	9	No	No Change	Yes	No	No	16	15	20	4	-0.640896549198032	-0.296839033010687	-1.51478241577822	-0.848267794439691	-3.30078579242663	1	Q1
910	2011-2012	63070	2	93	Female	70	Less than 9th grade	Never married	23417.039872	No	Yes	Yes	2	5	8	5	15	16	No	No	No	120	6	Yes	No Change	No	No	No	15	15	16	5	-0.856711010302813	-0.296839033010687	-1.74789626056804	-0.413902597067613	-3.31534890094915	1	Q1
921	2011-2012	63081	3	90	Male	62	High school graduate/GED or equivalent	Married	19868.466665	Yes	No	No	3	5	6	5	11	35	No	No	Yes	120	8	No	No Change	Yes	No	No	14	11	35	5	-1.07252547140759	-1.02900714084163	-0.640605497816412	-0.413902597067613	-3.15604070713324	1	Q1
923	2011-2012	63083	1	98	Female	71	Some college or AA degree	Widowed	70345.22994	Yes	Yes	No	3	6	7	7	24	53	No	Yes	No	480	8	Yes	No Change	Yes	No	No	16	24	53	7	-0.640896549198032	1.35053920960892	0.408406803737762	0.454827797676545	1.5728772618252	0	Q3
926	2011-2012	63086	1	94	Female	74	High school graduate/GED or equivalent	Widowed	64340.261278	No	Yes	Yes	1	4	4	0	12	45	No	No	No	600	10	No	No Change	Yes	No	No	9	12	45	0	-2.1515977769315	-0.845965113883891	-0.0578208858418708	-2.58572858392801	-5.64111236058527	1	Q1
931	2011-2012	63091	2	93	Male	70	College graduate or above	Living with partner	59271.38884	Yes	Yes	No	6	3	9	8	24	55	No	No	No	720	8	No	No Change	Yes	No	No	18	24	55	8	-0.20926762698847	1.35053920960892	0.52496372613267	0.889192995048624	2.55542830380175	0	Q4
947	2011-2012	63107	2	90	Female	66	Less than 9th grade	Married	12994.252166	No	No	No	2	7	9	0	14	9	No	No	Yes	240	6	No	Worse Now	Yes	No	No	18	14	9	0	-0.20926762698847	-0.479881059968422	-2.15584548895022	-2.58572858392801	-5.43072275983512	1	Q1
952	2011-2012	63112	1	95	Female	66	Less than 9th grade	Married	17753.661813	No	No	No	3	6	7	6	15	35	No	No	No	180	7	No	No Change	Yes	No	No	16	15	35	6	-0.640896549198032	-0.296839033010687	-0.640605497816412	0.0204626003044664	-1.55787847972067	0	Q2
972	2011-2012	63132	1	97	Female	80	Some college or AA degree	Widowed	19635.336647	No	Yes	No	4	8	9	8	14	37	No	No	No	540	10	No	No Change	Yes	No	No	21	14	37	8	0.438175756325874	-0.479881059968422	-0.524048575421504	0.889192995048624	0.323439115984573	0	Q3
974	2011-2012	63134	2	93	Female	66	High school graduate/GED or equivalent	Widowed	12345.740673	Yes	Yes	Yes	4	7	8	8	12	44	Yes	No	No	300	4	Yes	No Change	Yes	No	No	19	12	44	8	0.00654683411631175	-0.845965113883891	-0.116099347039325	0.889192995048624	-0.0663246317582797	0	Q2
983	2011-2012	63143	3	90	Male	70	Less than 9th grade	Married	11456.643725	Yes	Yes	Yes	4	4	6	6	16	23	No	No	Yes	360	6	No	No Change	Yes	No	No	14	16	23	6	-1.07252547140759	-0.113797006052953	-1.33994703218586	0.0204626003044664	-2.50580690934194	1	Q1
992	2011-2012	63152	2	96	Female	62	College graduate or above	Never married	15812.991914	Yes	No	No	7	9	10	9	17	79	No	No	No	300	9	No	No Change	Yes	No	No	26	17	79	9	1.51724806184978	0.0692450209047817	1.92364679487157	1.3235581924207	4.83369807004683	0	Q4
996	2011-2012	63156	2	100	Female	70	Some college or AA degree	Married	50771.674072	Yes	Yes	No	5	8	6	7	12	53	No	Yes	No	240	6	No	No Change	Yes	No	No	19	12	53	7	0.00654683411631175	-0.845965113883891	0.408406803737762	0.454827797676545	0.0238163216467284	0	Q2
1000	2011-2012	63160	1	98	Female	61	High school graduate/GED or equivalent	Widowed	132175.980892	No	Yes	Yes	3	6	7	6	17	35	Yes	Yes	No	180	5	No	No Change	Yes	No	No	16	17	35	6	-0.640896549198032	0.0692450209047817	-0.640605497816412	0.0204626003044664	-1.1917944258052	0	Q2
1012	2011-2012	63172	1	102	Female	68	Less than 9th grade	Widowed	15139.165763	Yes	No	Yes	3	5	8	4	15	19	Yes	No	Yes	120	4	Yes	No Change	No	No	No	16	15	19	4	-0.640896549198032	-0.296839033010687	-1.57306087697568	-0.848267794439691	-3.35906425362409	1	Q1
1021	2011-2012	63181	2	90	Female	67	Some college or AA degree	Widowed	10308.451947	Yes	No	Yes	3	6	7	6	7	55	No	No	No	30	6	No	No Change	Yes	No	No	16	7	55	6	-0.640896549198032	-1.76117524867256	0.52496372613267	0.0204626003044664	-1.85664547143346	0	Q2
1027	2011-2012	63187	2	98	Male	80	9-11th grade (Includes 12th grade with no diploma)	Married	29962.63786	Yes	No	No	1	6	5	4	17	52	Yes	Yes	No	300	8	No	Worse Now	Yes	No	No	12	17	52	4	-1.50415439361716	0.0692450209047817	0.350128342540308	-0.848267794439691	-1.93304882461176	0	Q2
1028	2011-2012	63188	1	100	Female	60	Some college or AA degree	Separated	13353.125929	Yes	Yes	Yes	7	10	10	7	12	45	Yes	No	No	480	5	Yes	No Change	Yes	No	No	27	12	45	7	1.73306252295456	-0.845965113883891	-0.0578208858418708	0.454827797676545	1.28410432090535	0	Q3
1032	2011-2012	63192	2	103	Female	80	Some college or AA degree	Widowed	46206.205733	No	No	No	3	5	5	1	10	20	No	No	No	720	7	No	No Change	Yes	No	No	13	10	20	1	-1.28833993251238	-1.21204916779936	-1.51478241577822	-2.15136338655593	-6.16653490264589	1	Q1
1043	2011-2012	63203	1	101	Female	80	9-11th grade (Includes 12th grade with no diploma)	Widowed	40990.264786	No	Yes	Yes	3	4	6	4	8	22	Yes	No	No	600	8	No	Worse Now	Yes	Yes	No	13	8	22	4	-1.28833993251238	-1.57813322171483	-1.39822549338332	-0.848267794439691	-5.11296644205021	1	Q1
1052	2011-2012	63212	1	97	Male	62	College graduate or above	Never married	12074.424659	No	Yes	No	2	6	6	4	15	32	No	Yes	No	360	4	No	No Change	Yes	No	No	14	15	32	4	-1.07252547140759	-0.296839033010687	-0.815440881408774	-0.848267794439691	-3.03307318026675	1	Q1
1055	2011-2012	63215	1	96	Female	62	Some college or AA degree	Divorced	11862.334174	No	Yes	Yes	6	7	7	7	17	79	Yes	No	No	660	8	No	No Change	Yes	No	No	20	17	79	7	0.222361295221093	0.0692450209047817	1.92364679487157	0.454827797676545	2.67008090867399	0	Q4
1076	2011-2012	63236	2	98	Male	80	High school graduate/GED or equivalent	Divorced	14896.175407	Yes	Yes	No	5	8	8	6	21	35	Yes	Yes	No	240	6	Yes	No Change	Yes	No	No	21	21	35	6	0.438175756325874	0.80141312873572	-0.640605497816412	0.0204626003044664	0.619445987549649	0	Q3
1088	2011-2012	63248	1	101	Male	75	9-11th grade (Includes 12th grade with no diploma)	Married	71391.281096	Yes	Yes	Yes	5	6	7	7	11	27	Yes	Yes	No	300	4	No	Worse Now	No	No	Yes	18	11	27	7	-0.20926762698847	-1.02900714084163	-1.10683318739604	0.454827797676545	-1.89028015754959	0	Q2
1089	2011-2012	63249	2	90	Male	67	College graduate or above	Living with partner	105037.978798	Yes	Yes	No	6	7	7	6	25	63	No	No	Yes	480	8	No	No Change	Yes	No	No	20	25	63	6	0.222361295221093	1.53358123656666	0.991191415712303	0.0204626003044664	2.76759654780452	0	Q4
1094	2011-2012	63254	1	102	Female	72	9-11th grade (Includes 12th grade with no diploma)	Married	25108.705116	No	No	Yes	5	6	6	5	8	42	No	No	No	240	7	No	No Change	Yes	No	No	17	8	42	5	-0.425082088093251	-1.57813322171483	-0.232656269434233	-0.413902597067613	-2.64977417630993	1	Q1
1102	2011-2012	63262	1	103	Female	76	9-11th grade (Includes 12th grade with no diploma)	Widowed	23161.019266	Yes	Yes	No	2	4	5	2	10	29	No	No	No	360	6	No	No Change	Yes	No	No	11	10	29	2	-1.71996885472194	-1.21204916779936	-0.990276265001137	-1.71699818918385	-5.63929247670628	1	Q1
1107	2011-2012	63267	1	101	Female	72	High school graduate/GED or equivalent	Widowed	38220.111719	Yes	Yes	Yes	4	7	5	2	12	24	Yes	No	No	360	5	No	No Change	Yes	No	No	16	12	24	2	-0.640896549198032	-0.845965113883891	-1.28166857098841	-1.71699818918385	-4.48552842325418	1	Q1
1109	2011-2012	63269	1	101	Female	80	Less than 9th grade	Widowed	29976.982116	No	Yes	No	6	7	9	8	18	37	No	Yes	No	120	8	No	No Change	Yes	No	Yes	22	18	37	8	0.653990217430656	0.252287047862516	-0.524048575421504	0.889192995048624	1.27142168492029	0	Q3
1113	2011-2012	63273	1	100	Male	66	High school graduate/GED or equivalent	Married	11942.286414	No	Yes	Yes	6	7	6	5	15	51	No	Yes	No	480	9	No	No Change	Yes	No	No	19	15	51	5	0.00654683411631175	-0.296839033010687	0.291849881342854	-0.413902597067613	-0.412344914619134	0	Q2
1116	2011-2012	63276	2	97	Male	67	Less than 9th grade	Widowed	18175.893804	Yes	Yes	Yes	4	5	5	3	11	14	Yes	No	No	600	7	No	No Change	Yes	No	No	14	11	14	3	-1.07252547140759	-1.02900714084163	-1.86445318296295	-1.28263299181177	-5.24861878702394	1	Q1
1124	2011-2012	63284	1	97	Male	79	Some college or AA degree	Married	87761.355472	Yes	Yes	Yes	3	4	6	1	14	43	No	No	No	180	7	No	Worse Now	Yes	No	No	13	14	43	1	-1.28833993251238	-0.479881059968422	-0.174377808236779	-2.15136338655593	-4.09396218727351	1	Q1
1125	2011-2012	63285	2	95	Female	80	High school graduate/GED or equivalent	Widowed	49508.460769	No	Yes	No	6	6	7	7	22	52	No	No	No	720	6	No	No Change	Yes	No	No	19	22	52	7	0.00654683411631175	0.984455155693454	0.350128342540308	0.454827797676545	1.79595813002662	0	Q3
1133	2011-2012	63293	2	98	Female	61	9-11th grade (Includes 12th grade with no diploma)	Widowed	10355.226074	No	No	No	5	8	9	6	16	49	No	Yes	No	240	8	No	No Change	Yes	No	No	22	16	49	6	0.653990217430656	-0.113797006052953	0.175292958947946	0.0204626003044664	0.735948770630115	0	Q3
1134	2011-2012	63294	2	93	Female	62	Some college or AA degree	Divorced	9950.810696	No	Yes	No	6	7	9	7	12	33	No	No	No	360	5	No	No Change	Yes	No	No	22	12	33	7	0.653990217430656	-0.845965113883891	-0.75716242021132	0.454827797676545	-0.49430951898801	0	Q2
1135	2011-2012	63295	2	102	Male	80	College graduate or above	Married	48362.89646	Yes	Yes	No	5	5	8	4	15	65	No	No	No	300	8	No	No Change	Yes	No	No	18	15	65	4	-0.20926762698847	-0.296839033010687	1.10774833810721	-0.848267794439691	-0.246626116331637	0	Q2
1141	2011-2012	63301	2	99	Female	63	High school graduate/GED or equivalent	Divorced	13392.195631	Yes	Yes	No	4	6	9	8	22	56	Borderline	No	No	720	8	No	Worse Now	Yes	No	No	19	22	56	8	0.00654683411631175	0.984455155693454	0.583242187330124	0.889192995048624	2.46343717218851	0	Q4
1151	2011-2012	63311	1	96	Male	62	Less than 9th grade	Married	7610.147862	Yes	No	Yes	4	7	8	6	19	33	No	No	No	240	6	No	No Change	Yes	Yes	No	19	19	33	6	0.00654683411631175	0.435329074820251	-0.75716242021132	0.0204626003044664	-0.294823910970291	0	Q2
1152	2011-2012	63312	3	91	Male	74	High school graduate/GED or equivalent	Married	76821.663824	Yes	No	No	3	3	5	1	9	43	No	No	No	300	7	No	No Change	Yes	No	No	11	9	43	1	-1.71996885472194	-1.39509119475709	-0.174377808236779	-2.15136338655593	-5.44080124427174	1	Q1
1169	2011-2012	63329	1	90	Female	71	High school graduate/GED or equivalent	Married	30775.350974	Yes	No	Yes	5	7	8	6	18	63	No	No	No	420	8	No	No Change	Yes	No	No	20	18	63	6	0.222361295221093	0.252287047862516	0.991191415712303	0.0204626003044664	1.48630235910038	0	Q3
1173	2011-2012	63333	2	103	Male	66	High school graduate/GED or equivalent	Married	9043.239367	Yes	Yes	No	6	7	9	5	15	29	No	No	No	120	7	No	Better Now	Yes	No	No	22	15	29	5	0.653990217430656	-0.296839033010687	-0.990276265001137	-0.413902597067613	-1.04702767764878	0	Q2
1185	2011-2012	63345	1	99	Female	68	Some college or AA degree	Married	10598.2543	Yes	No	No	3	3	3	0	12	47	No	No	No	300	9	No	No Change	Yes	No	No	9	12	47	0	-2.1515977769315	-0.845965113883891	0.0587360365530375	-2.58572858392801	-5.52455543819036	1	Q1
1192	2011-2012	63352	1	94	Male	64	High school graduate/GED or equivalent	Married	127168.668278	Yes	Yes	No	3	5	7	3	11	34	Yes	Yes	No	360	6	No	No Change	Yes	No	No	15	11	34	3	-0.856711010302813	-1.02900714084163	-0.698883959013866	-1.28263299181177	-3.86723510197008	1	Q1
1200	2011-2012	63360	2	93	Female	80	9-11th grade (Includes 12th grade with no diploma)	Widowed	39677.515157	No	Yes	No	2	5	4	2	8	18	No	No	No	300	9	No	No Change	No	Yes	No	11	8	18	2	-1.71996885472194	-1.57813322171483	-1.63133933817313	-1.71699818918385	-6.64643960379375	1	Q1
1201	2011-2012	63361	2	98	Male	67	College graduate or above	Widowed	8296.636338	Yes	No	No	7	8	8	6	25	46	No	Yes	No	240	6	No	Worse Now	No	No	Yes	23	25	46	6	0.869804678535437	1.53358123656666	0.000457575355583353	0.0204626003044664	2.42430609076214	0	Q4
1203	2011-2012	63363	2	95	Female	65	College graduate or above	Never married	36054.748166	Yes	Yes	Yes	6	7	8	9	17	48	No	Yes	No	420	6	Yes	No Change	Yes	No	No	21	17	48	9	0.438175756325874	0.0692450209047817	0.117014497750492	1.3235581924207	1.94799346740185	0	Q3
1225	2011-2012	63385	1	100	Female	62	Some college or AA degree	Living with partner	16055.414165	Yes	No	No	5	9	8	7	21	44	No	No	No	300	4	No	No Change	Yes	No	No	22	21	44	7	0.653990217430656	0.80141312873572	-0.116099347039325	0.454827797676545	1.7941317968036	0	Q3
1229	2011-2012	63389	1	95	Male	80	Some college or AA degree	Married	33738.773556	Yes	No	No	5	7	9	4	12	34	No	Yes	No	120	7	No	No Change	Yes	No	No	21	12	34	4	0.438175756325874	-0.845965113883891	-0.698883959013866	-0.848267794439691	-1.95494111101157	0	Q2
1231	2011-2012	63391	3	90	Male	70	Some college or AA degree	Married	12180.618102	Yes	Yes	Yes	3	5	6	3	14	28	No	No	Yes	480	8	No	No Change	Yes	No	No	14	14	28	3	-1.07252547140759	-0.479881059968422	-1.04855472619859	-1.28263299181177	-3.88359424938638	1	Q1
1236	2011-2012	63396	2	95	Male	80	College graduate or above	Married	28384.957988	Yes	Yes	Yes	7	6	10	2	19	61	No	Yes	No	480	8	No	No Change	Yes	Yes	No	23	19	61	2	0.869804678535437	0.435329074820251	0.874634493317395	-1.71699818918385	0.462770057489234	0	Q3
1245	2011-2012	63405	2	99	Female	74	College graduate or above	Widowed	16468.700526	No	No	No	9	7	7	8	14	56	No	No	No	480	7	No	No Change	Yes	No	No	23	14	56	8	0.869804678535437	-0.479881059968422	0.583242187330124	0.889192995048624	1.86235880094576	0	Q3
1249	2011-2012	63409	2	99	Female	69	Some college or AA degree	Widowed	11500.615946	No	No	Yes	5	7	9	5	9	54	No	No	Yes	60	6	No	Worse Now	Yes	No	Yes	21	9	54	5	0.438175756325874	-1.39509119475709	0.466685264935216	-0.413902597067613	-0.904132770563617	0	Q2
1253	2011-2012	63413	1	93	Female	61	College graduate or above	Separated	130390.843426	No	Yes	No	5	7	10	7	27	69	No	No	No	240	6	No	No Change	Yes	No	No	22	27	69	7	0.653990217430656	1.89966529048213	1.34086218289703	0.454827797676545	4.34934548848636	0	Q4
1260	2011-2012	63420	2	102	Male	62	Some college or AA degree	Divorced	22169.845613	Yes	Yes	No	3	6	8	8	23	42	No	No	No	720	7	No	Worse Now	No	No	Yes	17	23	42	8	-0.425082088093251	1.16749718265119	-0.232656269434233	0.889192995048624	1.39895182017233	0	Q3
1262	2011-2012	63422	1	91	Female	64	High school graduate/GED or equivalent	Divorced	12495.995159	No	Yes	Yes	4	7	6	6	14	47	No	No	Yes	240	8	No	Worse Now	Yes	No	Yes	17	14	47	6	-0.425082088093251	-0.479881059968422	0.0587360365530375	0.0204626003044664	-0.825764511204169	0	Q2
1278	2011-2012	63438	1	99	Male	64	High school graduate/GED or equivalent	Married	6283.458155	Yes	Yes	No	5	7	8	7	21	51	No	Yes	No	360	9	No	Worse Now	Yes	No	No	20	21	51	7	0.222361295221093	0.80141312873572	0.291849881342854	0.454827797676545	1.77045210297621	0	Q3
1288	2011-2012	63448	1	95	Male	80	High school graduate/GED or equivalent	Married	49762.054694	Yes	Yes	No	2	6	7	2	12	38	No	No	No	240	7	No	No Change	Yes	No	No	15	12	38	2	-0.856711010302813	-0.845965113883891	-0.46577011422405	-1.71699818918385	-3.8854444275946	1	Q1
1296	2011-2012	63456	1	98	Male	80	Some college or AA degree	Widowed	17569.292452	No	No	No	2	5	7	4	13	18	No	No	No	480	10	No	Worse Now	Yes	Yes	Yes	14	13	18	4	-1.07252547140759	-0.662923086926156	-1.63133933817313	-0.848267794439691	-4.21505569094657	1	Q1
1303	2011-2012	63463	2	95	Female	61	Some college or AA degree	Married	119338.215671	Yes	Yes	No	7	10	10	8	27	77	No	Yes	No	360	6	No	No Change	Yes	No	No	27	27	77	8	1.73306252295456	1.89966529048213	1.80708987247666	0.889192995048624	6.32901068096197	0	Q4
1314	2011-2012	63474	2	91	Male	74	Some college or AA degree	Married	80588.325624	No	Yes	Yes	4	6	6	6	22	61	Yes	No	No	480	4	No	Worse Now	No	No	Yes	16	22	61	6	-0.640896549198032	0.984455155693454	0.874634493317395	0.0204626003044664	1.23865570011728	0	Q3
1318	2011-2012	63478	2	94	Male	62	High school graduate/GED or equivalent	Divorced	24922.402846	Yes	No	No	3	6	7	6	18	42	No	No	No	480	7	No	Worse Now	No	Yes	Yes	16	18	42	6	-0.640896549198032	0.252287047862516	-0.232656269434233	0.0204626003044664	-0.600803170465283	0	Q2
1324	2011-2012	63484	1	100	Male	69	College graduate or above	Divorced	96086.209653	No	No	No	8	10	10	10	19	88	No	No	No	480	5	No	No Change	Yes	No	No	28	19	88	10	1.94887698405934	0.435329074820251	2.44815294564866	1.75792338979278	6.59028239432103	0	Q4
1333	2011-2012	63493	1	90	Female	65	High school graduate/GED or equivalent	Married	15167.035829	No	No	Yes	7	8	9	9	17	37	No	No	No	720	7	No	Worse Now	Yes	No	No	24	17	37	9	1.08561913964022	0.0692450209047817	-0.524048575421504	1.3235581924207	1.9543737775442	0	Q3
1338	2011-2012	63498	2	98	Female	70	High school graduate/GED or equivalent	Widowed	23186.488493	Yes	Yes	Yes	4	6	5	6	12	48	Yes	No	No	360	7	No	No Change	Yes	No	No	15	12	48	6	-0.856711010302813	-0.845965113883891	0.117014497750492	0.0204626003044664	-1.56519902613175	0	Q2
1342	2011-2012	63502	1	98	Male	73	9-11th grade (Includes 12th grade with no diploma)	Married	11672.431186	No	Yes	Yes	2	5	4	4	16	50	Yes	No	No	600	10	No	Better Now	Yes	No	No	11	16	50	4	-1.71996885472194	-0.113797006052953	0.2335714201454	-0.848267794439691	-2.44846223506918	1	Q1
1346	2011-2012	63506	2	90	Female	60	Less than 9th grade	Separated	10308.451947	Yes	No	Yes	6	8	10	7	14	33	No	No	Yes	120	6	Yes	No Change	Yes	No	No	24	14	33	7	1.08561913964022	-0.479881059968422	-0.75716242021132	0.454827797676545	0.303403457137022	0	Q3
1347	2011-2012	63507	2	95	Female	61	9-11th grade (Includes 12th grade with no diploma)	Widowed	9015.10987	Yes	Yes	No	5	7	8	7	8	41	Yes	Yes	No	480	6	No	No Change	Yes	No	No	20	8	41	7	0.222361295221093	-1.57813322171483	-0.290934730631687	0.454827797676545	-1.19187885944888	0	Q2
1352	2011-2012	63512	3	91	Male	64	Less than 9th grade	Married	12461.093856	Yes	Yes	No	2	0	5	3	15	28	Yes	No	No	120	8	No	No Change	Yes	No	No	7	15	28	3	-2.58322669914106	-0.296839033010687	-1.04855472619859	-1.28263299181177	-5.21125345016211	1	Q1
1354	2011-2012	63514	2	90	Female	80	High school graduate/GED or equivalent	Widowed	14870.161708	Yes	Yes	Yes	7	7	8	7	8	38	No	No	No	480	5	No	No Change	Yes	No	No	22	8	38	7	0.653990217430656	-1.57813322171483	-0.46577011422405	0.454827797676545	-0.935085320831677	0	Q2
1364	2011-2012	63524	1	100	Female	70	High school graduate/GED or equivalent	Married	27614.797496	Yes	No	No	5	7	8	7	34	73	No	No	No	360	6	No	No Change	Yes	No	No	20	34	73	7	0.222361295221093	3.18095947918627	1.57397602768684	0.454827797676545	5.43212459977075	0	Q4
1370	2011-2012	63530	1	94	Female	80	High school graduate/GED or equivalent	Married	31921.002992	Yes	Yes	Yes	5	7	8	8	20	25	No	No	No	480	8	No	Worse Now	Yes	No	Yes	20	20	25	8	0.222361295221093	0.618371101777985	-1.22339010979095	0.889192995048624	0.50653528225675	0	Q3
1378	2011-2012	63538	1	97	Female	62	College graduate or above	Married	17573.900053	No	No	No	5	7	7	5	30	73	No	Yes	No	300	6	No	No Change	Yes	No	No	19	30	73	5	0.00654683411631175	2.44879137135533	1.57397602768684	-0.413902597067613	3.61541163609087	0	Q4
1381	2011-2012	63541	3	90	Male	70	Less than 9th grade	Married	15354.199056	Yes	Yes	No	4	6	7	6	25	19	No	No	Yes	120	8	No	No Change	Yes	No	No	17	25	19	6	-0.425082088093251	1.53358123656666	-1.57306087697568	0.0204626003044664	-0.444099128197804	0	Q2
1384	2011-2012	63544	2	90	Male	63	Some college or AA degree	Married	9682.593718	Yes	Yes	No	4	8	9	5	19	28	No	No	Yes	60	8	No	No Change	Yes	No	No	21	19	28	5	0.438175756325874	0.435329074820251	-1.04855472619859	-0.413902597067613	-0.588952492120078	0	Q2
1386	2011-2012	63546	2	98	Female	80	Less than 9th grade	Widowed	35047.752261	No	Yes	No	4	5	5	5	14	36	No	No	Yes	240	6	No	No Change	Yes	No	No	14	14	36	5	-1.07252547140759	-0.479881059968422	-0.582327036618958	-0.413902597067613	-2.54863616506259	1	Q1
1394	2011-2012	63554	1	96	Male	61	College graduate or above	Married	8965.223759	Yes	Yes	Yes	6	9	9	9	21	69	Borderline	No	Yes	720	6	Yes	Better Now	Yes	No	No	24	21	69	9	1.08561913964022	0.80141312873572	1.34086218289703	1.3235581924207	4.55145264369367	0	Q4
1396	2011-2012	63556	1	96	Male	64	College graduate or above	Married	9548.677283	Yes	No	Yes	7	8	9	8	19	78	No	No	Yes	600	7	No	No Change	Yes	No	No	24	19	78	8	1.08561913964022	0.435329074820251	1.86536833367411	0.889192995048624	4.27550954318321	0	Q4
1419	2011-2012	63579	1	94	Male	63	High school graduate/GED or equivalent	Never married	122283.708051	No	No	No	3	5	7	2	13	26	Yes	No	No	540	9	No	No Change	Yes	No	No	15	13	26	2	-0.856711010302813	-0.662923086926156	-1.1651116485935	-1.71699818918385	-4.40174393500632	1	Q1
1423	2011-2012	63583	1	95	Male	80	Some college or AA degree	Married	40488.857872	Yes	No	No	3	5	5	3	10	39	No	No	No	360	7	No	No Change	Yes	No	No	13	10	39	3	-1.28833993251238	-1.21204916779936	-0.407491653026595	-1.28263299181177	-4.1905137451501	1	Q1
1428	2011-2012	63588	1	103	Female	80	Some college or AA degree	Married	46206.205733	Yes	Yes	Yes	6	6	8	4	17	21	No	No	No	480	6	No	Worse Now	No	Yes	No	20	17	21	4	0.222361295221093	0.0692450209047817	-1.45650395458077	-0.848267794439691	-2.01316543289459	0	Q2
1433	2011-2012	63593	2	91	Male	77	Some college or AA degree	Married	78844.986335	Yes	No	No	6	7	6	6	15	54	No	Yes	No	960	7	No	No Change	Yes	No	No	19	15	54	6	0.00654683411631175	-0.296839033010687	0.466685264935216	0.0204626003044664	0.196855666345307	0	Q3
1436	2011-2012	63596	1	91	Male	74	9-11th grade (Includes 12th grade with no diploma)	Married	17519.370244	Yes	No	No	4	6	6	4	14	39	No	No	Yes	360	6	Yes	No Change	Yes	No	No	16	14	39	4	-0.640896549198032	-0.479881059968422	-0.407491653026595	-0.848267794439691	-2.37653705663274	1	Q1
1449	2011-2012	63609	2	103	Male	66	9-11th grade (Includes 12th grade with no diploma)	Married	24066.059994	Yes	No	Yes	4	7	9	6	3	26	No	No	No	540	7	Yes	Better Now	Yes	No	No	20	3	26	6	0.222361295221093	-2.4933433565035	-1.1651116485935	0.0204626003044664	-3.41563110957144	1	Q1
1460	2011-2012	63620	1	92	Male	61	Some college or AA degree	Married	14272.623174	Yes	Yes	Yes	5	8	7	6	16	48	No	No	No	720	9	No	Worse Now	Yes	No	Yes	20	16	48	6	0.222361295221093	-0.113797006052953	0.117014497750492	0.0204626003044664	0.246041387223098	0	Q3
1461	2011-2012	63621	1	98	Female	61	College graduate or above	Married	129559.2554	Yes	No	No	5	7	9	7	21	82	No	No	No	720	7	No	No Change	Yes	No	No	21	21	82	7	0.438175756325874	0.80141312873572	2.09848217846393	0.454827797676545	3.79289886120207	0	Q4
1463	2011-2012	63623	1	99	Male	80	College graduate or above	Widowed	21777.486671	Yes	Yes	No	0	1	3	0	10	28	No	No	No	360	8	No	Worse Now	Yes	No	Yes	4	10	28	0	-3.23067008245541	-1.21204916779936	-1.04855472619859	-2.58572858392801	-8.07700256038136	1	Q1
1467	2011-2012	63627	2	98	Female	80	Some college or AA degree	Married	62747.143757	No	Yes	Yes	6	7	8	7	19	53	No	No	No	240	8	No	No Change	Yes	No	No	21	19	53	7	0.438175756325874	0.435329074820251	0.408406803737762	0.454827797676545	1.73673943256043	0	Q3
1472	2011-2012	63632	1	95	Female	80	High school graduate/GED or equivalent	Married	73297.270697	No	Yes	Yes	3	2	4	2	13	27	No	No	No	240	5	No	Worse Now	Yes	No	No	9	13	27	2	-2.1515977769315	-0.662923086926156	-1.10683318739604	-1.71699818918385	-5.63835224043755	1	Q1
1491	2011-2012	63651	1	93	Female	76	Less than 9th grade	Married	13865.38304	No	Yes	Yes	1	3	6	3	4	21	No	No	No	300	8	No	No Change	Yes	No	No	10	4	21	3	-1.93578331582672	-2.31030132954577	-1.45650395458077	-1.28263299181177	-6.98522159176503	1	Q1
1502	2011-2012	63662	2	95	Male	80	College graduate or above	Married	36318.620408	Yes	No	Yes	8	9	8	6	15	43	No	Yes	Yes	600	5	No	No Change	Yes	No	No	25	15	43	6	1.301433600745	-0.296839033010687	-0.174377808236779	0.0204626003044664	0.850679359802	0	Q3
1506	2011-2012	63666	1	98	Female	79	High school graduate/GED or equivalent	Widowed	31700.101057	Yes	No	No	5	5	6	6	18	68	No	No	No	240	7	No	No Change	Yes	No	No	16	18	68	6	-0.640896549198032	0.252287047862516	1.28258372169957	0.0204626003044664	0.914436820668524	0	Q3
1525	2011-2012	63685	3	91	Female	60	Some college or AA degree	Married	13000.378144	Yes	No	No	4	5	7	5	19	47	No	No	Yes	180	6	No	No Change	Yes	No	No	16	19	47	5	-0.640896549198032	0.435329074820251	0.0587360365530375	-0.413902597067613	-0.560734034892357	0	Q2
1526	2011-2012	63686	2	93	Female	60	Some college or AA degree	Married	12748.319173	Yes	No	Yes	3	7	9	5	21	74	No	No	No	600	8	No	Worse Now	No	No	No	19	21	74	5	0.00654683411631175	0.80141312873572	1.6322544888843	-0.413902597067613	2.02631185466872	0	Q3
1529	2011-2012	63689	2	98	Female	66	High school graduate/GED or equivalent	Married	97732.118213	Yes	Yes	Yes	8	9	9	6	27	74	No	Yes	No	360	7	No	Worse Now	Yes	No	No	26	27	74	6	1.51724806184978	1.89966529048213	1.6322544888843	0.0204626003044664	5.06963044152067	0	Q4
1544	2011-2012	63704	1	96	Female	75	Some college or AA degree	Divorced	15040.28544	Yes	Yes	Yes	7	9	9	9	10	19	No	No	No	720	8	No	No Change	Yes	No	No	25	10	19	9	1.301433600745	-1.21204916779936	-1.57306087697568	1.3235581924207	-0.160118251609335	0	Q2
1547	2011-2012	63707	2	93	Female	63	High school graduate/GED or equivalent	Divorced	9718.651548	Yes	No	Yes	5	6	9	6	22	68	No	No	No	780	7	No	No Change	Yes	No	No	20	22	68	6	0.222361295221093	0.984455155693454	1.28258372169957	0.0204626003044664	2.50986277291859	0	Q4
1548	2011-2012	63708	2	102	Male	63	College graduate or above	Married	13808.275718	Yes	Yes	No	2	6	6	2	8	45	Yes	No	No	600	7	No	No Change	Yes	No	No	14	8	45	2	-1.07252547140759	-1.57813322171483	-0.0578208858418708	-1.71699818918385	-4.42547776814814	1	Q1
1563	2011-2012	63723	3	92	Female	62	9-11th grade (Includes 12th grade with no diploma)	Married	15256.34028	No	Yes	No	5	7	8	8	10	53	Yes	Yes	No	180	7	No	No Change	Yes	No	No	20	10	53	8	0.222361295221093	-1.21204916779936	0.408406803737762	0.889192995048624	0.307911926208119	0	Q3
1572	2011-2012	63732	2	90	Male	60	High school graduate/GED or equivalent	Married	5649.75477	Yes	Yes	Yes	2	6	6	2	12	33	Yes	Yes	Yes	180	8	No	No Change	Yes	No	No	14	12	33	2	-1.07252547140759	-0.845965113883891	-0.75716242021132	-1.71699818918385	-4.39265119468666	1	Q1
1579	2011-2012	63739	2	90	Female	71	9-11th grade (Includes 12th grade with no diploma)	Widowed	17087.605763	Yes	Yes	No	6	9	8	4	13	41	Yes	No	No	0	5	No	No Change	Yes	No	No	23	13	41	4	0.869804678535437	-0.662923086926156	-0.290934730631687	-0.848267794439691	-0.932320933462098	0	Q2
1581	2011-2012	63741	3	92	Male	72	High school graduate/GED or equivalent	Living with partner	24704.366996	Yes	No	No	4	7	7	7	16	42	No	No	No	480	11	No	No Change	Yes	No	No	18	16	42	7	-0.20926762698847	-0.113797006052953	-0.232656269434233	0.454827797676545	-0.10089310479911	0	Q2
1607	2011-2012	63767	3	91	Male	66	Less than 9th grade	Living with partner	11290.181976	Yes	Yes	No	6	8	8	6	17	20	No	No	No	300	8	No	No Change	Yes	No	No	22	17	20	6	0.653990217430656	0.0692450209047817	-1.51478241577822	0.0204626003044664	-0.77108457713832	0	Q2
1608	2011-2012	63768	2	90	Male	64	9-11th grade (Includes 12th grade with no diploma)	Married	9380.869295	Yes	No	No	3	6	6	2	14	21	No	No	Yes	480	8	No	No Change	Yes	No	No	15	14	21	2	-0.856711010302813	-0.479881059968422	-1.45650395458077	-1.71699818918385	-4.51009421403585	1	Q1
1612	2011-2012	63772	1	95	Male	65	Some college or AA degree	Married	135447.112041	Yes	No	Yes	6	7	7	7	22	60	No	Yes	No	240	7	No	Worse Now	Yes	No	No	20	22	60	7	0.222361295221093	0.984455155693454	0.816356032119941	0.454827797676545	2.47800028071103	0	Q4
1621	2011-2012	63781	2	93	Female	63	Some college or AA degree	Living with partner	11125.805824	Yes	Yes	No	4	6	7	6	14	63	No	No	No	420	6	No	No Change	Yes	No	No	17	14	63	6	-0.425082088093251	-0.479881059968422	0.991191415712303	0.0204626003044664	0.106690867955097	0	Q3
1639	2011-2012	63799	3	91	Male	69	High school graduate/GED or equivalent	Married	12038.909334	Yes	Yes	No	3	4	7	7	16	43	No	No	No	360	7	No	Worse Now	No	No	No	14	16	43	7	-1.07252547140759	-0.113797006052953	-0.174377808236779	0.454827797676545	-0.905872488020781	0	Q2
1641	2011-2012	63801	1	99	Female	64	College graduate or above	Divorced	10440.656902	Yes	Yes	Yes	4	8	8	5	18	57	Yes	No	No	360	6	No	Worse Now	Yes	No	No	20	18	57	5	0.222361295221093	0.252287047862516	0.641520648527579	-0.413902597067613	0.702266394543575	0	Q3
1644	2011-2012	63804	2	95	Male	61	Some college or AA degree	Married	5774.606655	Yes	Yes	Yes	3	6	8	6	14	39	No	Yes	No	240	6	No	No Change	Yes	No	No	17	14	39	6	-0.425082088093251	-0.479881059968422	-0.407491653026595	0.0204626003044664	-1.2919922007838	0	Q2
1646	2011-2012	63806	1	99	Male	70	College graduate or above	Married	39676.327756	Yes	Yes	Yes	4	5	5	5	16	65	No	No	No	480	9	Yes	No Change	Yes	No	No	14	16	65	5	-1.07252547140759	-0.113797006052953	1.10774833810721	-0.413902597067613	-0.492476736420948	0	Q2
1668	2011-2012	63828	1	91	Female	64	Some college or AA degree	Married	118209.809508	Yes	Yes	Yes	5	8	9	8	15	77	No	No	No	240	8	No	No Change	Yes	No	No	22	15	77	8	0.653990217430656	-0.296839033010687	1.80708987247666	0.889192995048624	3.05343405194525	0	Q4
1677	2011-2012	63837	1	91	Female	70	Some college or AA degree	Widowed	64182.95787	Yes	Yes	No	7	10	9	9	23	66	No	Yes	No	180	7	Yes	No Change	Yes	No	No	26	23	66	9	1.51724806184978	1.16749718265119	1.16602679930467	1.3235581924207	5.17433023622634	0	Q4
1678	2011-2012	63838	2	95	Female	78	High school graduate/GED or equivalent	Widowed	27430.822937	No	No	No	7	8	9	10	17	46	No	Yes	No	480	4	No	No Change	Yes	No	No	24	17	46	10	1.08561913964022	0.0692450209047817	0.000457575355583353	1.75792338979278	2.91324512569337	0	Q4
1679	2011-2012	63839	1	99	Male	75	Less than 9th grade	Married	9400.859081	Yes	Yes	No	3	7	5	3	12	31	No	No	No	480	7	No	No Change	Yes	No	No	15	12	31	3	-0.856711010302813	-0.845965113883891	-0.873719342606228	-1.28263299181177	-3.8590284586047	1	Q1
1684	2011-2012	63844	1	99	Male	80	College graduate or above	Married	30613.083607	Yes	Yes	No	2	5	5	0	18	64	Yes	No	No	360	8	No	Worse Now	Yes	Yes	Yes	12	18	64	0	-1.50415439361716	0.252287047862516	1.04946987690976	-2.58572858392801	-2.78812605277289	1	Q1
1701	2011-2012	63861	2	91	Male	63	College graduate or above	Married	141933.339512	Yes	No	No	7	10	10	9	40	89	No	No	No	540	7	No	No Change	Yes	No	No	27	40	89	9	1.73306252295456	4.27921164093268	2.50643140684611	1.3235581924207	9.84226376315405	0	Q4
1702	2011-2012	63862	1	97	Male	80	High school graduate/GED or equivalent	Living with partner	49692.210403	Yes	Yes	Yes	2	4	8	3	13	42	Borderline	No	No	480	8	No	No Change	Yes	No	No	14	13	42	3	-1.07252547140759	-0.662923086926156	-0.232656269434233	-1.28263299181177	-3.25073781957975	1	Q1
1708	2011-2012	63868	1	95	Male	69	College graduate or above	Divorced	130104.237054	Yes	Yes	Yes	4	6	8	4	27	67	No	No	Yes	120	9	No	No Change	Yes	No	No	18	27	67	4	-0.20926762698847	1.89966529048213	1.22430526050212	-0.848267794439691	2.06643512955609	0	Q3
1713	2011-2012	63873	2	100	Male	80	Less than 9th grade	Widowed	9280.560292	Yes	Yes	Yes	2	4	3	0	8	18	No	Yes	Yes	540	10	No	No Change	Yes	No	No	9	8	18	0	-2.1515977769315	-1.57813322171483	-1.63133933817313	-2.58572858392801	-7.94679892074747	1	Q1
1715	2011-2012	63875	1	96	Female	64	9-11th grade (Includes 12th grade with no diploma)	Widowed	11139.888992	Yes	Yes	Yes	7	10	9	8	18	57	Borderline	No	Yes	180	4	No	No Change	Yes	No	No	26	18	57	8	1.51724806184978	0.252287047862516	0.641520648527579	0.889192995048624	3.3002487532885	0	Q4
1719	2011-2012	63879	1	99	Male	76	College graduate or above	Widowed	39676.327756	Yes	Yes	No	5	7	5	5	16	49	Yes	No	No	360	8	Yes	Worse Now	No	Yes	Yes	17	16	49	5	-0.425082088093251	-0.113797006052953	0.175292958947946	-0.413902597067613	-0.777488732265871	0	Q2
1720	2011-2012	63880	1	99	Female	77	High school graduate/GED or equivalent	Married	54961.757487	Yes	Yes	Yes	4	6	7	5	16	43	No	No	No	240	7	No	No Change	Yes	No	No	17	16	43	5	-0.425082088093251	-0.113797006052953	-0.174377808236779	-0.413902597067613	-1.1271594994506	0	Q2
1727	2011-2012	63887	1	94	Female	64	High school graduate/GED or equivalent	Widowed	107051.932277	Yes	Yes	Yes	5	6	7	6	15	62	Yes	Yes	No	360	6	No	No Change	Yes	No	No	18	15	62	6	-0.20926762698847	-0.296839033010687	0.932912954514849	0.0204626003044664	0.447268894820159	0	Q3
1730	2011-2012	63890	2	90	Female	60	Less than 9th grade	Separated	10308.451947	No	Yes	Yes	4	6	6	6	20	27	No	No	No	180	5	No	No Change	Yes	No	No	16	20	27	6	-0.640896549198032	0.618371101777985	-1.10683318739604	0.0204626003044664	-1.10889603451163	0	Q2
1742	2011-2012	63902	2	98	Male	68	Some college or AA degree	Married	144742.519652	Yes	Yes	Yes	4	7	7	0	21	54	No	Yes	No	300	9	No	No Change	Yes	No	No	18	21	54	0	-0.20926762698847	0.80141312873572	0.466685264935216	-2.58572858392801	-1.52689781724554	0	Q2
1747	2011-2012	63907	1	100	Male	60	College graduate or above	Living with partner	11582.681279	Yes	No	No	6	10	9	7	29	58	No	No	No	600	6	No	Worse Now	Yes	No	Yes	25	29	58	7	1.301433600745	2.2657493443976	0.699799109725033	0.454827797676545	4.72180985254417	0	Q4
1749	2011-2012	63909	2	96	Female	62	Some college or AA degree	Married	44690.47559	No	Yes	Yes	4	6	7	5	26	57	Yes	Yes	No	180	8	No	Worse Now	No	No	No	17	26	57	5	-0.425082088093251	1.71662326352439	0.641520648527579	-0.413902597067613	1.51915922689111	0	Q3
1751	2011-2012	63911	1	96	Female	67	Some college or AA degree	Divorced	10533.779383	No	Yes	No	5	8	7	8	10	58	No	Yes	Yes	360	7	Yes	No Change	Yes	No	No	20	10	58	8	0.222361295221093	-1.21204916779936	0.699799109725033	0.889192995048624	0.59930423219539	0	Q3
1795	2011-2012	63955	1	93	Female	65	College graduate or above	Divorced	130390.843426	Yes	Yes	Yes	6	7	8	7	14	72	No	No	Yes	420	8	No	No Change	Yes	No	No	21	14	72	7	0.438175756325874	-0.479881059968422	1.51569756648939	0.454827797676545	1.92882006052339	0	Q3
1798	2011-2012	63958	2	93	Female	60	High school graduate/GED or equivalent	Widowed	12729.036357	Yes	Yes	No	5	8	7	7	24	60	No	No	No	480	6	No	Better Now	Yes	No	No	20	24	60	7	0.222361295221093	1.35053920960892	0.816356032119941	0.454827797676545	2.8440843346265	0	Q4
1803	2011-2012	63963	2	102	Male	72	College graduate or above	Married	88112.194036	Yes	No	Yes	4	6	7	6	10	63	No	No	No	240	9	No	No Change	Yes	Yes	No	17	10	63	6	-0.425082088093251	-1.21204916779936	0.991191415712303	0.0204626003044664	-0.625477239875841	0	Q2
1804	2011-2012	63964	2	96	Male	62	College graduate or above	Married	86591.455494	Yes	Yes	Yes	4	8	7	5	22	60	Yes	Yes	No	900	6	No	Better Now	Yes	No	No	19	22	60	5	0.00654683411631175	0.984455155693454	0.816356032119941	-0.413902597067613	1.39345542486209	0	Q3
1805	2011-2012	63965	2	98	Male	72	High school graduate/GED or equivalent	Married	22519.216384	Yes	Yes	Yes	1	4	5	0	10	21	No	No	No	720	10	No	No Change	Yes	No	No	10	10	21	0	-1.93578331582672	-1.21204916779936	-1.45650395458077	-2.58572858392801	-7.19006502213486	1	Q1
1808	2011-2012	63968	1	100	Female	61	Less than 9th grade	Divorced	11073.900839	Yes	Yes	Yes	4	6	9	7	20	34	No	No	No	480	4	No	Worse Now	Yes	No	Yes	19	20	34	7	0.00654683411631175	0.618371101777985	-0.698883959013866	0.454827797676545	0.380861774556976	0	Q3
1822	2011-2012	63982	1	101	Female	69	Some college or AA degree	Widowed	42669.243011	Yes	Yes	Yes	6	7	6	7	9	44	No	No	No	720	6	No	Worse Now	Yes	No	No	19	9	44	7	0.00654683411631175	-1.39509119475709	-0.116099347039325	0.454827797676545	-1.04981591000356	0	Q2
1837	2011-2012	63997	1	93	Female	79	Less than 9th grade	Widowed	29013.853259	No	No	Yes	2	4	4	2	13	15	No	No	Yes	120	7	No	No Change	Yes	No	No	10	13	15	2	-1.93578331582672	-0.662923086926156	-1.80617472176549	-1.71699818918385	-6.12187931370222	1	Q1
1842	2011-2012	64002	1	96	Male	80	College graduate or above	Married	33443.834712	No	No	Yes	5	8	10	7	18	43	No	No	No	120	8	No	No Change	Yes	No	No	23	18	43	7	0.869804678535437	0.252287047862516	-0.174377808236779	0.454827797676545	1.40254171583772	0	Q3
1861	2011-2012	64021	1	102	Female	62	College graduate or above	Married	13648.591881	No	Yes	No	7	8	9	8	25	70	Borderline	Yes	No	480	8	No	No Change	Yes	No	No	24	25	70	8	1.08561913964022	1.53358123656666	1.39914064409448	0.889192995048624	4.90753401534998	0	Q4
1864	2011-2012	64024	1	94	Female	62	Some college or AA degree	Divorced	96511.799704	Yes	No	No	6	8	9	9	24	64	No	No	No	240	7	No	Worse Now	No	Yes	Yes	23	24	64	9	0.869804678535437	1.35053920960892	1.04946987690976	1.3235581924207	4.59337195747482	0	Q4
1874	2011-2012	64034	2	96	Female	62	Less than 9th grade	Married	14578.166065	No	No	Yes	4	5	5	2	15	13	Yes	No	No	180	8	No	No Change	Yes	No	No	14	15	13	2	-1.07252547140759	-0.296839033010687	-1.9227316441604	-1.71699818918385	-5.00909433776253	1	Q1
1876	2011-2012	64036	1	98	Male	69	Some college or AA degree	Living with partner	28658.225591	Yes	Yes	Yes	3	3	5	4	9	19	Yes	Yes	No	600	7	Yes	Worse Now	No	No	No	11	9	19	4	-1.71996885472194	-1.39509119475709	-1.57306087697568	-0.848267794439691	-5.5363887208944	1	Q1
1892	2011-2012	64052	2	102	Male	60	Less than 9th grade	Separated	10557.19122	Yes	No	No	3	4	6	3	15	28	No	Yes	Yes	120	7	No	No Change	No	No	No	13	15	28	3	-1.28833993251238	-0.296839033010687	-1.04855472619859	-1.28263299181177	-3.91636668353342	1	Q1
1899	2011-2012	64059	2	97	Female	68	High school graduate/GED or equivalent	Widowed	13879.729659	No	Yes	Yes	6	6	8	8	12	33	No	No	No	240	4	No	No Change	Yes	No	Yes	20	12	33	8	0.222361295221093	-0.845965113883891	-0.75716242021132	0.889192995048624	-0.491573243825493	0	Q2
1903	2011-2012	64063	1	99	Female	62	Some college or AA degree	Divorced	32052.891523	No	Yes	Yes	3	4	4	3	15	43	Yes	No	No	720	8	No	No Change	Yes	No	No	11	15	43	3	-1.71996885472194	-0.296839033010687	-0.174377808236779	-1.28263299181177	-3.47381868778118	1	Q1
1911	2011-2012	64071	2	101	Male	67	Less than 9th grade	Widowed	11161.252677	Yes	Yes	Yes	2	4	5	2	9	21	Yes	No	Yes	300	8	No	Worse Now	No	No	No	11	9	21	2	-1.71996885472194	-1.39509119475709	-1.45650395458077	-1.71699818918385	-6.28856219324365	1	Q1
1922	2011-2012	64082	1	101	Male	64	High school graduate/GED or equivalent	Married	169284.299948	Yes	Yes	No	5	6	7	5	12	48	No	Yes	No	240	8	No	Worse Now	Yes	No	Yes	18	12	48	5	-0.20926762698847	-0.845965113883891	0.117014497750492	-0.413902597067613	-1.35212084018948	0	Q2
1923	2011-2012	64083	1	95	Female	76	High school graduate/GED or equivalent	Widowed	30961.983694	No	Yes	Yes	5	7	10	8	16	43	Yes	No	No	480	5	No	Better Now	Yes	Yes	No	22	16	43	8	0.653990217430656	-0.113797006052953	-0.174377808236779	0.889192995048624	1.25500839818955	0	Q3
1924	2011-2012	64084	3	91	Male	80	High school graduate/GED or equivalent	Widowed	40546.042621	Yes	No	Yes	3	3	5	2	9	33	No	No	No	540	5	No	Worse Now	No	Yes	Yes	11	9	33	2	-1.71996885472194	-1.39509119475709	-0.75716242021132	-1.71699818918385	-5.5892206588742	1	Q1
1939	2011-2012	64099	2	101	Female	71	College graduate or above	Divorced	93002.542962	Yes	Yes	Yes	7	8	8	7	21	67	No	Yes	No	540	9	No	No Change	Yes	No	No	23	21	67	7	0.869804678535437	0.80141312873572	1.22430526050212	0.454827797676545	3.35035086544982	0	Q4
1947	2011-2012	64107	1	95	Female	80	Some college or AA degree	Married	72165.622258	No	Yes	Yes	0	1	3	0	4	23	No	No	No	480	8	No	No Change	Yes	No	No	4	4	23	0	-3.23067008245541	-2.31030132954577	-1.33994703218586	-2.58572858392801	-9.46664702811504	1	Q1
1953	2011-2012	64113	1	95	Female	80	Some college or AA degree	Widowed	38808.357492	No	Yes	Yes	6	7	8	3	20	50	Yes	No	No	300	9	No	No Change	Yes	No	No	21	20	50	3	0.438175756325874	0.618371101777985	0.2335714201454	-1.28263299181177	0.0074852864374888	0	Q2
1960	2011-2012	64120	1	90	Male	77	Less than 9th grade	Separated	15853.994551	Yes	Yes	Yes	3	5	7	6	16	13	No	No	Yes	240	6	No	Worse Now	Yes	No	No	15	16	13	6	-0.856711010302813	-0.113797006052953	-1.9227316441604	0.0204626003044664	-2.8727770602117	1	Q1
1962	2011-2012	64122	2	102	Female	67	Less than 9th grade	Living with partner	17178.834476	Yes	No	No	5	7	7	4	15	35	No	No	Yes	60	4	No	No Change	Yes	No	No	19	15	35	4	0.00654683411631175	-0.296839033010687	-0.640605497816412	-0.848267794439691	-1.77916549115048	0	Q2
1967	2011-2012	64127	2	102	Female	69	Some college or AA degree	Married	19350.637044	No	Yes	Yes	4	8	10	9	15	49	Yes	No	No	300	7	No	No Change	Yes	No	No	22	15	49	9	0.653990217430656	-0.296839033010687	0.175292958947946	1.3235581924207	1.85600233578862	0	Q3
1970	2011-2012	64130	1	92	Male	69	9-11th grade (Includes 12th grade with no diploma)	Married	14745.704028	Yes	Yes	No	2	4	5	4	10	33	Yes	No	No	120	5	No	No Change	Yes	No	No	11	10	33	4	-1.71996885472194	-1.21204916779936	-0.75716242021132	-0.848267794439691	-4.53744823717231	1	Q1
1971	2011-2012	64131	1	95	Female	79	High school graduate/GED or equivalent	Widowed	37024.300659	No	Yes	No	3	5	4	4	16	51	No	No	No	300	8	No	No Change	Yes	No	No	12	16	51	4	-1.50415439361716	-0.113797006052953	0.291849881342854	-0.848267794439691	-2.17436931276695	1	Q1
1981	2011-2012	64141	2	95	Male	80	Less than 9th grade	Widowed	29482.177939	Yes	No	No	2	5	6	2	11	31	Borderline	No	No	600	7	Yes	No Change	Yes	No	No	13	11	31	2	-1.28833993251238	-1.02900714084163	-0.873719342606228	-1.71699818918385	-4.90806460514408	1	Q1
1982	2011-2012	64142	3	91	Male	73	College graduate or above	Married	15440.503889	Yes	Yes	No	7	9	9	9	25	66	Yes	No	No	300	8	No	No Change	Yes	No	No	25	25	66	9	1.301433600745	1.53358123656666	1.16602679930467	1.3235581924207	5.32459982903703	0	Q4
1997	2011-2012	64157	2	91	Female	68	Some college or AA degree	Living with partner	141624.96623	Yes	No	Yes	6	8	8	8	20	64	No	Yes	Yes	480	6	No	No Change	Yes	No	Yes	22	20	64	8	0.653990217430656	0.618371101777985	1.04946987690976	0.889192995048624	3.21102419116702	0	Q4
2022	2011-2012	64182	2	100	Female	67	High school graduate/GED or equivalent	Married	92118.903864	Yes	No	No	5	7	9	7	23	63	No	No	No	360	7	Yes	Worse Now	No	No	No	21	23	63	7	0.438175756325874	1.16749718265119	0.991191415712303	0.454827797676545	3.05169215236591	0	Q4
2024	2011-2012	64184	1	101	Male	67	9-11th grade (Includes 12th grade with no diploma)	Divorced	36780.151097	Yes	Yes	Yes	5	8	9	9	18	46	Yes	No	No	540	5	No	No Change	Yes	No	No	22	18	46	9	0.653990217430656	0.252287047862516	0.000457575355583353	1.3235581924207	2.23029303306946	0	Q4
2026	2011-2012	64186	2	93	Male	63	Less than 9th grade	Married	9499.757798	Yes	Yes	Yes	4	7	8	6	11	48	No	No	No	480	6	No	No Change	Yes	No	No	19	11	48	6	0.00654683411631175	-1.02900714084163	0.117014497750492	0.0204626003044664	-0.884983208670356	0	Q2
2038	2011-2012	64198	2	90	Female	76	High school graduate/GED or equivalent	Widowed	14275.35524	Yes	No	Yes	7	9	10	6	20	53	Yes	No	Yes	240	7	No	No Change	Yes	No	No	26	20	53	6	1.51724806184978	0.618371101777985	0.408406803737762	0.0204626003044664	2.56448856766999	0	Q4
2046	2011-2012	64206	2	101	Female	69	9-11th grade (Includes 12th grade with no diploma)	Widowed	13879.729659	Yes	Yes	Yes	5	5	7	7	13	33	Yes	No	No	180	8	No	No Change	Yes	Yes	No	17	13	33	7	-0.425082088093251	-0.662923086926156	-0.75716242021132	0.454827797676545	-1.39033979755418	0	Q2
2066	2011-2012	64226	2	91	Male	73	High school graduate/GED or equivalent	Never married	83728.230941	Yes	Yes	Yes	3	5	8	6	11	40	Yes	No	No	240	8	No	No Change	Yes	No	No	16	11	40	6	-0.640896549198032	-1.02900714084163	-0.349213191829141	0.0204626003044664	-1.99865428156433	0	Q2
2092	2011-2012	64252	3	91	Male	61	High school graduate/GED or equivalent	Married	11234.197915	Yes	No	Yes	4	6	7	6	22	60	No	Yes	Yes	180	6	No	No Change	Yes	No	No	17	22	60	6	-0.425082088093251	0.984455155693454	0.816356032119941	0.0204626003044664	1.39619170002461	0	Q3
2096	2011-2012	64256	2	97	Female	67	High school graduate/GED or equivalent	Widowed	11989.050618	No	Yes	Yes	4	6	8	5	17	51	Yes	Yes	No	720	8	No	Worse Now	No	Yes	Yes	18	17	51	5	-0.20926762698847	0.0692450209047817	0.291849881342854	-0.413902597067613	-0.262075321808447	0	Q2
2101	2011-2012	64261	2	102	Male	67	College graduate or above	Married	14339.363246	No	Yes	Yes	6	0	0	7	19	69	No	No	No	300	6	No	No Change	Yes	No	No	6	19	69	7	-2.79904116024584	0.435329074820251	1.34086218289703	0.454827797676545	-0.568022104852021	0	Q2
2103	2011-2012	64263	2	97	Female	62	College graduate or above	Married	9587.572248	No	No	Yes	5	8	9	8	21	61	No	No	No	120	7	No	No Change	Yes	No	No	22	21	61	8	0.653990217430656	0.80141312873572	0.874634493317395	0.889192995048624	3.21923083453239	0	Q4
2124	2011-2012	64284	1	101	Female	80	Some college or AA degree	Widowed	38808.357492	No	Yes	No	5	7	9	6	12	62	No	Yes	Yes	360	7	No	No Change	Yes	No	No	21	12	62	6	0.438175756325874	-0.845965113883891	0.932912954514849	0.0204626003044664	0.545586197261299	0	Q3
2130	2011-2012	64290	1	99	Female	65	College graduate or above	Divorced	10598.2543	No	Yes	No	5	6	8	3	23	68	Borderline	Yes	No	180	7	No	No Change	Yes	No	No	19	23	68	3	0.00654683411631175	1.16749718265119	1.28258372169957	-1.28263299181177	1.1739947466553	0	Q3
2138	2011-2012	64298	2	99	Female	68	Some college or AA degree	Widowed	11482.21496	No	Yes	Yes	7	6	7	8	15	78	No	No	Yes	420	5	No	Worse Now	No	No	Yes	20	15	78	8	0.222361295221093	-0.296839033010687	1.86536833367411	0.889192995048624	2.68008359093314	0	Q4
2139	2011-2012	64299	2	98	Male	65	Some college or AA degree	Married	96503.477057	Yes	No	No	4	7	8	6	26	47	No	No	No	420	5	No	Worse Now	Yes	No	Yes	19	26	47	6	0.00654683411631175	1.71662326352439	0.0587360365530375	0.0204626003044664	1.80236873449821	0	Q3
2153	2011-2012	64313	2	102	Male	65	High school graduate/GED or equivalent	Living with partner	14736.245577	Yes	Yes	Yes	3	5	5	0	34	56	No	Yes	No	240	6	No	No Change	Yes	No	No	13	34	56	0	-1.28833993251238	3.18095947918627	0.583242187330124	-2.58572858392801	-0.109866849923991	0	Q2
2169	2011-2012	64329	1	91	Male	80	Some college or AA degree	Married	35975.208577	Yes	No	No	6	9	8	6	18	43	No	No	No	480	6	No	No Change	Yes	No	No	23	18	43	6	0.869804678535437	0.252287047862516	-0.174377808236779	0.0204626003044664	0.968176518465641	0	Q3
2183	2011-2012	64343	2	91	Male	63	Less than 9th grade	Married	87190.888968	No	Yes	No	5	8	7	7	28	46	Yes	No	No	480	9	No	No Change	No	Yes	No	20	28	46	7	0.222361295221093	2.08270731743986	0.000457575355583353	0.454827797676545	2.76035398569308	0	Q4
2194	2011-2012	64354	2	93	Female	80	Less than 9th grade	Widowed	23417.039872	No	Yes	No	2	5	5	1	8	11	No	No	No	60	8	No	No Change	Yes	No	No	12	8	11	1	-1.50415439361716	-1.57813322171483	-2.03928856655531	-2.15136338655593	-7.27293956844323	1	Q1
2202	2011-2012	64362	1	96	Male	68	High school graduate/GED or equivalent	Married	8823.40317	Yes	No	Yes	6	8	8	8	13	24	Yes	No	No	240	6	Yes	Worse Now	Yes	No	No	22	13	24	8	0.653990217430656	-0.662923086926156	-1.28166857098841	0.889192995048624	-0.401408445435283	0	Q2
2204	2011-2012	64364	1	99	Female	80	High school graduate/GED or equivalent	Divorced	43357.400647	No	Yes	No	4	5	7	6	14	42	No	No	No	120	8	No	No Change	Yes	No	No	16	14	42	6	-0.640896549198032	-0.479881059968422	-0.232656269434233	0.0204626003044664	-1.33297127829622	0	Q2
2208	2011-2012	64368	2	100	Male	70	Less than 9th grade	Divorced	8999.288803	No	Yes	Yes	1	8	8	6	19	22	Yes	No	No	300	5	No	No Change	Yes	No	No	17	19	22	6	-0.425082088093251	0.435329074820251	-1.39822549338332	0.0204626003044664	-1.36751590635185	0	Q2
2221	2011-2012	64381	2	94	Female	61	College graduate or above	Married	151155.002758	Yes	No	No	6	9	10	10	30	77	No	No	No	300	7	No	No Change	Yes	No	No	25	30	77	10	1.301433600745	2.44879137135533	1.80708987247666	1.75792338979278	7.31523823436977	0	Q4
2228	2011-2012	64388	2	98	Male	69	Some college or AA degree	Divorced	8296.636338	Yes	Yes	No	5	6	7	5	15	35	No	No	No	240	6	No	No Change	Yes	No	No	18	15	35	5	-0.20926762698847	-0.296839033010687	-0.640605497816412	-0.413902597067613	-1.56061475488318	0	Q2
2240	2011-2012	64400	1	94	Female	61	Less than 9th grade	Married	12210.370942	No	No	No	2	3	6	3	14	7	No	Yes	No	360	8	No	Worse Now	Yes	No	Yes	11	14	7	3	-1.71996885472194	-0.479881059968422	-2.27240241134513	-1.28263299181177	-5.75488531784726	1	Q1
2245	2011-2012	64405	2	92	Male	78	Less than 9th grade	Married	12480.92393	No	No	Yes	4	4	6	4	16	55	No	Yes	Yes	240	7	Yes	No Change	Yes	No	No	14	16	55	4	-1.07252547140759	-0.113797006052953	0.52496372613267	-0.848267794439691	-1.50962654576757	0	Q2
2259	2011-2012	64419	3	92	Female	63	Less than 9th grade	Married	17178.789759	Yes	Yes	No	4	7	8	8	18	21	No	No	No	300	8	No	No Change	Yes	No	No	19	18	21	8	0.00654683411631175	0.252287047862516	-1.45650395458077	0.889192995048624	-0.308477077553317	0	Q2
2270	2011-2012	64430	2	95	Male	65	Some college or AA degree	Married	7473.093956	Yes	Yes	Yes	3	5	6	3	11	32	Borderline	No	No	240	5	Yes	Better Now	Yes	No	No	14	11	32	3	-1.07252547140759	-1.02900714084163	-0.815440881408774	-1.28263299181177	-4.19960648546977	1	Q1
2290	2011-2012	64450	2	94	Male	80	High school graduate/GED or equivalent	Widowed	11807.30791	Yes	No	No	5	5	6	4	23	48	No	No	No	600	8	No	Worse Now	Yes	No	No	16	23	48	4	-0.640896549198032	1.16749718265119	0.117014497750492	-0.848267794439691	-0.204652663236043	0	Q2
2303	2011-2012	64463	1	98	Female	80	9-11th grade (Includes 12th grade with no diploma)	Widowed	57180.809983	No	No	No	2	5	8	5	14	29	No	Yes	No	180	6	No	No Change	Yes	No	No	15	14	29	5	-0.856711010302813	-0.479881059968422	-0.990276265001137	-0.413902597067613	-2.74077093233998	1	Q1
2313	2011-2012	64473	2	101	Male	79	High school graduate/GED or equivalent	Married	12478.026352	No	Yes	Yes	3	4	7	4	11	25	No	Yes	No	480	6	No	No Change	Yes	No	No	14	11	25	4	-1.07252547140759	-1.02900714084163	-1.22339010979095	-0.848267794439691	-4.17319051647986	1	Q1
2315	2011-2012	64475	3	90	Male	62	High school graduate/GED or equivalent	Married	8932.691175	Yes	No	Yes	4	5	8	6	11	49	No	No	No	300	8	No	No Change	Yes	No	No	17	11	49	6	-0.425082088093251	-1.02900714084163	0.175292958947946	0.0204626003044664	-1.25833366968246	0	Q2
2329	2011-2012	64489	3	90	Female	65	Some college or AA degree	Married	10532.363744	Yes	No	Yes	5	6	9	7	12	61	No	No	No	300	9	No	No Change	Yes	No	No	20	12	61	7	0.222361295221093	-0.845965113883891	0.874634493317395	0.454827797676545	0.705858472331143	0	Q3
2337	2011-2012	64497	1	94	Male	60	Less than 9th grade	Never married	28642.112646	Yes	Yes	Yes	4	7	6	5	15	23	Yes	No	No	360	7	No	Worse Now	Yes	Yes	No	17	15	23	5	-0.425082088093251	-0.296839033010687	-1.33994703218586	-0.413902597067613	-2.47577075035741	1	Q1
2339	2011-2012	64499	2	102	Male	63	Some college or AA degree	Married	10164.290775	Yes	No	Yes	7	8	7	7	14	61	Yes	No	No	180	4	No	Worse Now	Yes	No	Yes	22	14	61	7	0.653990217430656	-0.479881059968422	0.874634493317395	0.454827797676545	1.50357144845617	0	Q3
2341	2011-2012	64501	2	93	Male	66	Some college or AA degree	Married	9213.701881	Yes	Yes	Yes	3	4	4	0	11	29	Yes	No	No	720	10	Yes	Worse Now	Yes	No	Yes	11	11	29	0	-1.71996885472194	-1.02900714084163	-0.990276265001137	-2.58572858392801	-6.32498084449271	1	Q1
2343	2011-2012	64503	2	90	Female	70	Some college or AA degree	Married	13555.744544	Yes	Yes	Yes	2	3	4	1	5	33	Yes	No	No	480	3	No	Better Now	Yes	Yes	No	9	5	33	1	-2.1515977769315	-2.12725930258803	-0.75716242021132	-2.15136338655593	-7.18738288628678	1	Q1
2347	2011-2012	64507	1	91	Male	70	Less than 9th grade	Widowed	47769.922841	Yes	No	Yes	7	7	6	6	19	49	No	No	No	720	9	No	No Change	Yes	No	No	20	19	49	6	0.222361295221093	0.435329074820251	0.175292958947946	0.0204626003044664	0.853445929293756	0	Q3
2351	2011-2012	64511	1	91	Female	64	Some college or AA degree	Married	118209.809508	Yes	No	Yes	6	9	7	6	21	49	No	Yes	No	360	8	No	No Change	Yes	No	No	22	21	49	6	0.653990217430656	0.80141312873572	0.175292958947946	0.0204626003044664	1.65115890541879	0	Q3
2376	2011-2012	64536	1	101	Female	75	9-11th grade (Includes 12th grade with no diploma)	Married	70965.028494	No	No	Yes	4	6	5	4	11	44	No	Yes	No	240	7	No	Worse Now	Yes	No	No	15	11	44	4	-0.856711010302813	-1.02900714084163	-0.116099347039325	-0.848267794439691	-2.85008529262346	1	Q1
2380	2011-2012	64540	2	102	Male	69	College graduate or above	Married	12184.108862	No	No	No	3	4	6	0	11	11	No	No	No	420	10	No	Worse Now	Yes	No	Yes	13	11	11	0	-1.28833993251238	-1.02900714084163	-2.03928856655531	-2.58572858392801	-6.94236422383732	1	Q1
2384	2011-2012	64544	2	100	Male	69	College graduate or above	Married	7926.541218	Yes	No	Yes	5	6	7	5	14	47	No	No	No	180	7	Yes	No Change	Yes	No	No	18	14	47	5	-0.20926762698847	-0.479881059968422	0.0587360365530375	-0.413902597067613	-1.04431524747147	0	Q2
2390	2011-2012	64550	1	96	Female	62	College graduate or above	Married	12885.71781	No	No	Yes	7	7	10	9	16	79	Yes	No	No	600	8	Yes	No Change	Yes	No	No	24	16	79	9	1.08561913964022	-0.113797006052953	1.92364679487157	1.3235581924207	4.21902712087954	0	Q4
2392	2011-2012	64552	2	90	Male	76	Some college or AA degree	Married	14221.420409	No	No	No	5	8	8	5	21	38	No	Yes	Yes	480	7	No	No Change	Yes	No	No	21	21	38	5	0.438175756325874	0.80141312873572	-0.46577011422405	-0.413902597067613	0.359916173769932	0	Q3
2393	2011-2012	64553	2	92	Female	65	Some college or AA degree	Never married	14021.98734	Yes	Yes	Yes	6	7	9	7	14	52	No	No	No	120	4	No	No Change	Yes	No	No	22	14	52	7	0.653990217430656	-0.479881059968422	0.350128342540308	0.454827797676545	0.979065297679087	0	Q3
2398	2011-2012	64558	1	97	Male	62	Some college or AA degree	Married	12074.424659	Yes	No	No	5	7	5	6	14	46	No	No	No	300	8	No	Better Now	Yes	No	No	17	14	46	6	-0.425082088093251	-0.479881059968422	0.000457575355583353	0.0204626003044664	-0.884042972401623	0	Q2
2399	2011-2012	64559	1	95	Female	70	High school graduate/GED or equivalent	Married	74475.92188	Yes	Yes	No	5	8	8	9	26	59	Yes	No	Yes	480	7	Yes	Worse Now	Yes	No	No	21	26	59	9	0.438175756325874	1.71662326352439	0.758077570922487	1.3235581924207	4.23643478319346	0	Q4
2410	2011-2012	64570	1	101	Female	65	Some college or AA degree	Widowed	50236.061312	No	Yes	No	5	9	9	7	20	41	No	No	No	600	6	No	No Change	Yes	No	No	23	20	41	7	0.869804678535437	0.618371101777985	-0.290934730631687	0.454827797676545	1.65206884735828	0	Q3
2438	2011-2012	64598	1	99	Female	60	Some college or AA degree	Married	98181.677236	Yes	No	Yes	7	7	8	7	30	64	No	No	No	780	7	No	No Change	Yes	No	No	22	30	64	7	0.653990217430656	2.44879137135533	1.04946987690976	0.454827797676545	4.60707926337229	0	Q4
2449	2011-2012	64609	2	92	Male	64	Some college or AA degree	Living with partner	8451.09383	Yes	No	No	4	6	7	5	15	40	No	Yes	No	480	7	No	Worse Now	Yes	No	Yes	17	15	40	5	-0.425082088093251	-0.296839033010687	-0.349213191829141	-0.413902597067613	-1.48503691000069	0	Q2
2457	2011-2012	64617	2	99	Male	60	Some college or AA degree	Married	9198.868668	Yes	No	No	5	6	7	7	10	45	No	No	No	480	6	Yes	Worse Now	Yes	No	Yes	18	10	45	7	-0.20926762698847	-1.21204916779936	-0.0578208858418708	0.454827797676545	-1.02430988295315	0	Q2
2465	2011-2012	64625	1	96	Male	69	9-11th grade (Includes 12th grade with no diploma)	Married	8823.40317	Yes	No	No	4	5	8	4	17	32	Yes	No	No	360	6	No	No Change	Yes	No	Yes	17	17	32	4	-0.425082088093251	0.0692450209047817	-0.815440881408774	-0.848267794439691	-2.01954574303694	0	Q2
2477	2011-2012	64637	3	91	Male	77	9-11th grade (Includes 12th grade with no diploma)	Married	16938.772121	Yes	Yes	Yes	4	6	8	5	15	20	Yes	No	No	120	5	Yes	Worse Now	Yes	No	No	18	15	20	5	-0.20926762698847	-0.296839033010687	-1.51478241577822	-0.413902597067613	-2.43479167284499	1	Q1
2480	2011-2012	64640	2	98	Male	80	Less than 9th grade	Married	20024.848444	Yes	Yes	Yes	4	5	7	0	15	17	Yes	No	No	600	9	No	No Change	Yes	No	No	16	15	17	0	-0.640896549198032	-0.296839033010687	-1.68961779937059	-2.58572858392801	-5.21308196550731	1	Q1
2486	2011-2012	64646	1	91	Male	80	Some college or AA degree	Married	35527.111698	No	Yes	No	4	7	8	4	18	39	No	Yes	Yes	360	7	No	No Change	Yes	No	No	19	18	39	4	0.00654683411631175	0.252287047862516	-0.407491653026595	-0.848267794439691	-0.996925565487459	0	Q2
2509	2011-2012	64669	2	95	Female	60	High school graduate/GED or equivalent	Divorced	37174.132552	No	No	Yes	5	8	9	6	27	72	No	No	No	180	6	No	No Change	Yes	No	No	22	27	72	6	0.653990217430656	1.89966529048213	1.51569756648939	0.0204626003044664	4.08981567470664	0	Q4
2545	2011-2012	64705	1	99	Female	72	Some college or AA degree	Married	13437.555164	No	Yes	No	5	6	7	6	11	31	Yes	No	No	30	6	No	No Change	No	No	No	18	11	31	6	-0.20926762698847	-1.02900714084163	-0.873719342606228	0.0204626003044664	-2.09153151013186	0	Q2
2549	2011-2012	64709	2	95	Male	60	9-11th grade (Includes 12th grade with no diploma)	Married	9652.555988	Yes	Yes	Yes	2	4	3	3	12	8	Yes	No	No	600	8	No	No Change	No	No	No	9	12	8	3	-2.1515977769315	-0.845965113883891	-2.21412395014767	-1.28263299181177	-6.49431983277483	1	Q1
2574	2011-2012	64734	2	95	Female	68	Some college or AA degree	Married	12882.003985	Yes	Yes	Yes	9	10	10	9	15	60	Borderline	No	No	540	5	No	No Change	Yes	No	No	29	15	60	9	2.16469144516412	-0.296839033010687	0.816356032119941	1.3235581924207	4.00776663669408	0	Q4
2592	2011-2012	64752	3	92	Female	62	Some college or AA degree	Married	17093.606152	Yes	Yes	Yes	4	7	9	10	17	57	No	No	No	420	9	No	No Change	Yes	No	No	20	17	57	10	0.222361295221093	0.0692450209047817	0.641520648527579	1.75792338979278	2.69105035444624	0	Q4
2593	2011-2012	64753	2	90	Female	68	Less than 9th grade	Separated	12994.252166	No	Yes	Yes	5	5	8	2	9	20	No	No	Yes	60	8	No	No Change	Yes	No	No	18	9	20	2	-0.20926762698847	-1.39509119475709	-1.51478241577822	-1.71699818918385	-4.83613942670764	1	Q1
2596	2011-2012	64756	2	93	Male	72	High school graduate/GED or equivalent	Married	14323.606702	Yes	Yes	No	4	5	7	6	9	34	No	No	Yes	360	8	No	No Change	No	No	No	16	9	34	6	-0.640896549198032	-1.39509119475709	-0.698883959013866	0.0204626003044664	-2.71440910266453	1	Q1
2611	2011-2012	64771	2	96	Male	64	High school graduate/GED or equivalent	Divorced	12505.355675	Yes	No	Yes	6	8	7	4	13	38	No	Yes	No	120	7	Yes	No Change	Yes	No	No	21	13	38	4	0.438175756325874	-0.662923086926156	-0.46577011422405	-0.848267794439691	-1.53878523926402	0	Q2
2625	2011-2012	64785	3	92	Male	76	Less than 9th grade	Married	22383.010849	Yes	Yes	Yes	4	5	4	4	9	25	Yes	Yes	No	120	6	No	No Change	Yes	No	No	13	9	25	4	-1.28833993251238	-1.39509119475709	-1.22339010979095	-0.848267794439691	-4.75508903150012	1	Q1
2629	2011-2012	64789	1	99	Male	67	College graduate or above	Married	7645.782314	Yes	No	Yes	6	8	8	9	25	44	No	No	No	480	6	Yes	No Change	Yes	No	No	22	25	44	9	0.653990217430656	1.53358123656666	-0.116099347039325	1.3235581924207	3.39503029937869	0	Q4
2635	2011-2012	64795	1	95	Male	80	Some college or AA degree	Married	10324.658831	Yes	Yes	Yes	3	4	5	4	15	15	No	No	Yes	300	9	No	No Change	Yes	No	No	12	15	15	4	-1.50415439361716	-0.296839033010687	-1.80617472176549	-0.848267794439691	-4.45543594283303	1	Q1
2646	2011-2012	64806	2	98	Male	80	Some college or AA degree	Married	43267.510233	Yes	Yes	Yes	4	4	6	5	16	53	No	No	No	180	7	No	No Change	Yes	No	No	14	16	53	5	-1.07252547140759	-0.113797006052953	0.408406803737762	-0.413902597067613	-1.1918182707904	0	Q2
2661	2011-2012	64821	2	92	Male	62	High school graduate/GED or equivalent	Separated	11722.687225	Yes	No	Yes	4	5	6	4	17	52	Yes	No	No	240	7	No	No Change	Yes	No	No	15	17	52	4	-0.856711010302813	0.0692450209047817	0.350128342540308	-0.848267794439691	-1.28560544129742	0	Q2
2666	2011-2012	64826	2	96	Male	61	High school graduate/GED or equivalent	Divorced	8105.625946	Yes	Yes	No	5	7	8	6	18	33	No	No	No	420	7	No	No Change	Yes	Yes	No	20	18	33	6	0.222361295221093	0.252287047862516	-0.75716242021132	0.0204626003044664	-0.262051476823244	0	Q2
2694	2011-2012	64854	2	90	Female	69	9-11th grade (Includes 12th grade with no diploma)	Married	14124.187136	Yes	No	No	4	7	7	0	20	53	Yes	Yes	Yes	360	7	No	Worse Now	Yes	No	Yes	18	20	53	0	-0.20926762698847	0.618371101777985	0.408406803737762	-2.58572858392801	-1.76821830540073	0	Q2
2698	2011-2012	64858	1	101	Female	65	9-11th grade (Includes 12th grade with no diploma)	Divorced	38158.744241	No	Yes	Yes	5	7	7	3	15	47	Yes	No	No	600	7	Yes	Better Now	Yes	Yes	Yes	19	15	47	3	0.00654683411631175	-0.296839033010687	0.0587360365530375	-1.28263299181177	-1.51418915415311	0	Q2
2710	2011-2012	64870	1	97	Female	80	High school graduate/GED or equivalent	Widowed	19635.336647	No	Yes	Yes	5	8	7	7	12	25	Yes	No	No	240	7	No	No Change	Yes	No	No	20	12	25	7	0.222361295221093	-0.845965113883891	-1.22339010979095	0.454827797676545	-1.39216613077721	0	Q2
2722	2011-2012	64882	2	102	Male	65	College graduate or above	Married	161788.081948	Yes	No	Yes	5	6	8	4	25	50	No	No	No	300	8	No	No Change	Yes	No	No	19	25	50	4	0.00654683411631175	1.53358123656666	0.2335714201454	-0.848267794439691	0.925431696388678	0	Q3
2735	2011-2012	64895	2	100	Male	67	Some college or AA degree	Married	7380.991723	Yes	Yes	Yes	5	7	8	5	9	38	No	No	No	360	6	No	Better Now	Yes	No	No	20	9	38	5	0.222361295221093	-1.39509119475709	-0.46577011422405	-0.413902597067613	-2.05240261082766	0	Q2
2748	2011-2012	64908	1	102	Female	60	Some college or AA degree	Divorced	13648.591881	Yes	No	Yes	6	8	10	9	10	61	No	No	No	120	5	No	No Change	Yes	No	No	24	10	61	9	1.08561913964022	-1.21204916779936	0.874634493317395	1.3235581924207	2.07176265757896	0	Q3
2749	2011-2012	64909	2	96	Male	74	Less than 9th grade	Married	13204.521198	Yes	Yes	Yes	4	5	7	3	21	32	No	Yes	No	360	8	No	No Change	No	No	No	16	21	32	3	-0.640896549198032	0.80141312873572	-0.815440881408774	-1.28263299181177	-1.93755729368286	0	Q2
2763	2011-2012	64923	3	90	Female	64	9-11th grade (Includes 12th grade with no diploma)	Married	12222.082956	No	Yes	Yes	4	7	6	3	9	32	Yes	No	Yes	240	5	No	Worse Now	Yes	No	Yes	17	9	32	3	-0.425082088093251	-1.39509119475709	-0.815440881408774	-1.28263299181177	-3.91824715607089	1	Q1
2777	2011-2012	64937	2	98	Female	80	9-11th grade (Includes 12th grade with no diploma)	Married	43452.233213	Yes	No	No	3	5	7	4	15	58	No	No	No	600	8	No	No Change	Yes	No	No	15	15	58	4	-0.856711010302813	-0.296839033010687	0.699799109725033	-0.848267794439691	-1.30201872802816	0	Q2
2786	2011-2012	64946	2	95	Male	60	Less than 9th grade	Married	5912.09729	Yes	Yes	Yes	3	3	4	1	14	23	Yes	Yes	No	360	3	Yes	Worse Now	No	No	No	10	14	23	1	-1.93578331582672	-0.479881059968422	-1.33994703218586	-2.15136338655593	-5.90697479453693	1	Q1
2788	2011-2012	64948	2	95	Female	61	Some college or AA degree	Widowed	8679.600111	No	Yes	Yes	7	9	8	6	25	63	Yes	Yes	No	300	6	No	No Change	Yes	No	No	24	25	63	6	1.08561913964022	1.53358123656666	0.991191415712303	0.0204626003044664	3.63085439222365	0	Q4
2811	2011-2012	64971	1	99	Male	60	High school graduate/GED or equivalent	Divorced	6381.990744	Yes	Yes	No	4	5	6	1	13	40	No	Yes	No	480	7	No	No Change	No	No	No	15	13	40	1	-0.856711010302813	-0.662923086926156	-0.349213191829141	-2.15136338655593	-4.02021067561404	1	Q1
2812	2011-2012	64972	3	90	Male	61	High school graduate/GED or equivalent	Married	8219.094942	Yes	No	No	4	7	8	7	12	52	No	No	Yes	360	7	No	No Change	Yes	No	No	19	12	52	7	0.00654683411631175	-0.845965113883891	0.350128342540308	0.454827797676545	-0.0344621395507257	0	Q2
2813	2011-2012	64973	3	92	Male	64	High school graduate/GED or equivalent	Married	36329.101667	Yes	Yes	No	0	6	0	4	17	57	No	Yes	No	180	7	No	No Change	Yes	No	No	6	17	57	4	-2.79904116024584	0.0692450209047817	0.641520648527579	-0.848267794439691	-2.93654328525318	1	Q1
2816	2011-2012	64976	2	100	Male	69	Some college or AA degree	Married	7380.991723	Yes	Yes	Yes	3	5	7	5	12	32	Yes	No	Yes	240	5	No	Worse Now	Yes	No	No	15	12	32	5	-0.856711010302813	-0.845965113883891	-0.815440881408774	-0.413902597067613	-2.93201960266309	1	Q1
2817	2011-2012	64977	1	97	Female	63	High school graduate/GED or equivalent	Never married	17625.53878	Yes	Yes	Yes	4	7	8	3	19	73	No	No	No	360	8	No	Worse Now	Yes	No	Yes	19	19	73	3	0.00654683411631175	0.435329074820251	1.57397602768684	-1.28263299181177	0.733218944811636	0	Q3
2820	2011-2012	64980	2	94	Female	80	Some college or AA degree	Widowed	37148.276517	No	No	No	2	4	4	0	11	31	No	Yes	No	600	7	No	No Change	Yes	No	No	10	11	31	0	-1.93578331582672	-1.02900714084163	-0.873719342606228	-2.58572858392801	-6.42423838320258	1	Q1
2823	2011-2012	64983	2	96	Female	76	9-11th grade (Includes 12th grade with no diploma)	Married	19170.472552	No	Yes	Yes	6	7	9	9	11	25	No	No	No	120	7	No	No Change	Yes	No	No	22	11	25	9	0.653990217430656	-1.02900714084163	-1.22339010979095	1.3235581924207	-0.27484884078122	0	Q2
2825	2011-2012	64985	2	96	Male	65	9-11th grade (Includes 12th grade with no diploma)	Widowed	7700.344649	Yes	No	No	2	3	4	5	11	28	Yes	No	No	360	8	No	No Change	Yes	Yes	No	9	11	28	5	-2.1515977769315	-1.02900714084163	-1.04855472619859	-0.413902597067613	-4.64306224103933	1	Q1
2832	2011-2012	64992	1	101	Male	76	College graduate or above	Widowed	16064.120023	Yes	No	No	3	3	5	4	11	40	No	No	No	720	7	No	No Change	Yes	No	No	11	11	40	4	-1.71996885472194	-1.02900714084163	-0.349213191829141	-0.848267794439691	-3.9464569818324	1	Q1
2842	2011-2012	65002	2	91	Male	68	High school graduate/GED or equivalent	Living with partner	144186.249663	Yes	No	Yes	5	8	7	5	17	40	No	Yes	Yes	360	8	No	Worse Now	No	No	Yes	20	17	40	5	0.222361295221093	0.0692450209047817	-0.349213191829141	-0.413902597067613	-0.471509472770879	0	Q2
2845	2011-2012	65005	2	91	Female	71	9-11th grade (Includes 12th grade with no diploma)	Married	96856.987278	Yes	Yes	No	5	5	7	5	13	54	No	No	No	480	8	No	No Change	Yes	No	No	17	13	54	5	-0.425082088093251	-0.662923086926156	0.466685264935216	-0.413902597067613	-1.0352225071518	0	Q2
2852	2011-2012	65012	1	103	Female	68	9-11th grade (Includes 12th grade with no diploma)	Widowed	12851.340698	Yes	Yes	No	4	7	7	6	11	0	Yes	No	No	480	6	No	Better Now	Yes	No	No	18	11	0	6	-0.20926762698847	-1.02900714084163	-2.68035163972731	0.0204626003044664	-3.89816380725293	1	Q1
2860	2011-2012	65020	2	90	Male	62	Less than 9th grade	Separated	11228.904188	Yes	Yes	No	3	5	3	1	5	18	No	No	Yes	60	6	No	No Change	Yes	No	No	11	5	18	1	-1.71996885472194	-2.12725930258803	-1.63133933817313	-2.15136338655593	-7.62993088203903	1	Q1
2872	2011-2012	65032	2	95	Female	76	High school graduate/GED or equivalent	Married	74006.954437	Yes	No	No	6	6	9	7	20	70	No	No	No	480	7	No	No Change	Yes	No	No	21	20	70	7	0.438175756325874	0.618371101777985	1.39914064409448	0.454827797676545	2.91051529987489	0	Q4
2886	2011-2012	65046	1	90	Male	74	High school graduate/GED or equivalent	Married	15557.045236	No	Yes	Yes	6	9	8	8	21	42	Yes	No	No	360	8	No	No Change	Yes	No	No	23	21	42	8	0.869804678535437	0.80141312873572	-0.232656269434233	0.889192995048624	2.32775453288555	0	Q4
2888	2011-2012	65048	1	94	Male	61	Less than 9th grade	Married	10802.656005	Yes	Yes	Yes	3	8	9	7	16	43	Yes	No	No	600	6	No	No Change	Yes	No	No	20	16	43	7	0.222361295221093	-0.113797006052953	-0.174377808236779	0.454827797676545	0.389014278607907	0	Q3
2898	2011-2012	65058	1	99	Female	80	Some college or AA degree	Married	25560.39495	Yes	Yes	Yes	5	8	6	6	9	50	No	No	No	480	8	No	No Change	No	No	No	19	9	50	6	0.00654683411631175	-1.39509119475709	0.2335714201454	0.0204626003044664	-1.13451034019092	0	Q2
2909	2011-2012	65069	1	101	Male	62	Less than 9th grade	Married	11580.241952	Yes	No	Yes	3	4	5	5	17	26	Yes	Yes	No	120	8	No	No Change	Yes	No	No	12	17	26	5	-1.50415439361716	0.0692450209047817	-1.1651116485935	-0.413902597067613	-3.01392361837349	1	Q1
2911	2011-2012	65071	1	91	Female	79	High school graduate/GED or equivalent	Widowed	58713.117248	Yes	No	Yes	4	6	7	7	20	37	No	No	No	600	6	No	No Change	Yes	No	No	17	20	37	7	-0.425082088093251	0.618371101777985	-0.524048575421504	0.454827797676545	0.124068235939776	0	Q3
2918	2011-2012	65078	2	98	Female	80	Less than 9th grade	Widowed	59416.206008	No	Yes	Yes	2	5	6	4	12	30	No	No	No	420	10	No	Worse Now	No	No	Yes	13	12	30	4	-1.28833993251238	-0.845965113883891	-0.931997803803682	-0.848267794439691	-3.91457064463964	1	Q1
2920	2011-2012	65080	2	99	Male	74	Some college or AA degree	Widowed	7142.750358	Yes	Yes	No	2	4	6	5	18	22	No	Yes	No	240	6	No	No Change	Yes	No	No	12	18	22	5	-1.50415439361716	0.252287047862516	-1.39822549338332	-0.413902597067613	-3.06399543620557	1	Q1
2937	2011-2012	65097	1	99	Male	80	College graduate or above	Married	29879.976389	Yes	No	No	8	6	8	9	20	42	No	No	No	420	7	No	No Change	Yes	No	No	22	20	42	9	0.653990217430656	0.618371101777985	-0.232656269434233	1.3235581924207	2.36326324219511	0	Q4
2938	2011-2012	65098	1	96	Female	68	9-11th grade (Includes 12th grade with no diploma)	Married	12230.621635	Yes	Yes	No	7	8	9	5	13	35	Borderline	No	Yes	120	6	No	No Change	Yes	No	No	24	13	35	5	1.08561913964022	-0.662923086926156	-0.640605497816412	-0.413902597067613	-0.631812042169963	0	Q2
2941	2011-2012	65101	1	93	Male	75	College graduate or above	Divorced	10913.082896	Yes	Yes	Yes	7	9	8	6	19	58	No	No	No	240	6	No	Worse Now	Yes	No	No	24	19	58	6	1.08561913964022	0.435329074820251	0.699799109725033	0.0204626003044664	2.24120992448997	0	Q4
2952	2011-2012	65112	1	93	Female	60	Some college or AA degree	Divorced	13033.910742	No	No	No	4	9	9	7	15	38	No	No	Yes	300	8	No	No Change	Yes	No	No	22	15	38	7	0.653990217430656	-0.296839033010687	-0.46577011422405	0.454827797676545	0.346208867872464	0	Q3
2966	2011-2012	65126	1	99	Female	63	College graduate or above	Married	10598.2543	No	Yes	No	2	7	7	6	12	45	Yes	No	No	300	6	No	No Change	Yes	No	No	16	12	45	6	-0.640896549198032	-0.845965113883891	-0.0578208858418708	0.0204626003044664	-1.52421994861933	0	Q2
2979	2011-2012	65139	3	92	Male	61	High school graduate/GED or equivalent	Divorced	16384.525762	No	No	No	4	7	8	5	13	44	No	Yes	Yes	60	7	No	No Change	Yes	No	No	19	13	44	5	0.00654683411631175	-0.662923086926156	-0.116099347039325	-0.413902597067613	-1.18637819691678	0	Q2
2993	2011-2012	65153	2	101	Male	80	College graduate or above	Never married	44024.169267	No	Yes	Yes	5	7	7	4	14	44	No	Yes	No	240	9	No	Worse Now	Yes	No	Yes	19	14	44	4	0.00654683411631175	-0.479881059968422	-0.116099347039325	-0.848267794439691	-1.43770136733113	0	Q2
2997	2011-2012	65157	1	102	Female	80	Some college or AA degree	Divorced	57877.507418	No	Yes	Yes	5	5	6	6	13	42	No	No	Yes	420	4	No	No Change	Yes	No	No	16	13	42	6	-0.640896549198032	-0.662923086926156	-0.232656269434233	0.0204626003044664	-1.51601330525396	0	Q2
3001	2011-2012	65161	2	101	Female	80	9-11th grade (Includes 12th grade with no diploma)	Widowed	19717.054857	No	No	No	4	5	5	1	16	1	No	No	No	540	6	No	Worse Now	No	No	No	14	16	1	1	-1.07252547140759	-0.113797006052953	-2.62207317852985	-2.15136338655593	-5.95975904254633	1	Q1
3003	2011-2012	65163	1	98	Male	70	9-11th grade (Includes 12th grade with no diploma)	Married	72962.448849	Yes	No	No	5	5	6	6	11	46	Yes	No	No	540	8	No	No Change	Yes	No	No	16	11	46	6	-0.640896549198032	-1.02900714084163	0.000457575355583353	0.0204626003044664	-1.64898351437961	0	Q2
3005	2011-2012	65165	2	95	Female	63	High school graduate/GED or equivalent	Married	11375.629073	Yes	Yes	Yes	7	7	9	8	13	38	No	No	No	60	6	No	No Change	Yes	No	No	23	13	38	8	0.869804678535437	-0.662923086926156	-0.46577011422405	0.889192995048624	0.630304472433855	0	Q3
3023	2011-2012	65183	2	103	Male	62	High school graduate/GED or equivalent	Married	10090.425838	Yes	Yes	Yes	5	9	8	7	12	61	No	No	No	480	7	No	No Change	Yes	No	No	22	12	61	7	0.653990217430656	-0.845965113883891	0.874634493317395	0.454827797676545	1.13748739454071	0	Q3
3030	2011-2012	65190	2	91	Female	62	High school graduate/GED or equivalent	Divorced	48652.73082	No	Yes	Yes	3	7	6	5	9	25	No	No	No	240	8	No	No Change	Yes	No	No	16	9	25	5	-0.640896549198032	-1.39509119475709	-1.22339010979095	-0.413902597067613	-3.67328045081369	1	Q1
3041	2011-2012	65201	1	101	Female	77	Some college or AA degree	Married	58405.284869	Yes	No	No	3	4	6	3	15	31	No	Yes	No	120	8	No	Worse Now	No	No	Yes	13	15	31	3	-1.28833993251238	-0.296839033010687	-0.873719342606228	-1.28263299181177	-3.74153129994106	1	Q1
3049	2011-2012	65209	2	102	Female	71	High school graduate/GED or equivalent	Divorced	31371.640749	No	No	Yes	9	10	10	10	13	58	No	Yes	No	480	8	No	No Change	Yes	No	No	29	13	58	10	2.16469144516412	-0.662923086926156	0.699799109725033	1.75792338979278	3.95949085775578	0	Q4
3053	2011-2012	65213	1	100	Female	64	High school graduate/GED or equivalent	Married	16553.883322	No	Yes	No	6	7	8	6	10	46	No	Yes	No	960	6	No	Better Now	Yes	Yes	No	21	10	46	6	0.438175756325874	-1.21204916779936	0.000457575355583353	0.0204626003044664	-0.752953235813436	0	Q2
3076	2011-2012	65236	1	96	Female	73	9-11th grade (Includes 12th grade with no diploma)	Divorced	13849.150613	Yes	Yes	Yes	5	8	9	8	12	36	No	No	No	720	6	No	No Change	Yes	No	No	22	12	36	8	0.653990217430656	-0.845965113883891	-0.582327036618958	0.889192995048624	0.114891061976431	0	Q3
3080	2011-2012	65240	1	99	Male	73	College graduate or above	Married	11628.392246	Yes	No	Yes	4	7	6	3	17	55	No	No	No	360	7	No	No Change	Yes	No	No	17	17	55	3	-0.425082088093251	0.0692450209047817	0.52496372613267	-1.28263299181177	-1.11350633286757	0	Q2
3088	2011-2012	65248	1	91	Female	67	Some college or AA degree	Married	118209.809508	Yes	Yes	Yes	6	6	8	6	19	73	No	Yes	No	480	8	No	No Change	Yes	No	No	20	19	73	6	0.222361295221093	0.435329074820251	1.57397602768684	0.0204626003044664	2.25212899803265	0	Q4
3129	2011-2012	65289	1	98	Female	73	Some college or AA degree	Married	17732.021804	Yes	Yes	Yes	2	6	7	6	11	42	Yes	Yes	No	120	6	No	No Change	No	No	No	15	11	42	6	-0.856711010302813	-1.02900714084163	-0.232656269434233	0.0204626003044664	-2.09791182027421	0	Q2
3133	2011-2012	65293	1	96	Female	64	High school graduate/GED or equivalent	Widowed	10812.549167	No	Yes	Yes	3	6	9	5	18	40	Yes	No	Yes	240	7	Yes	Better Now	Yes	No	No	18	18	40	5	-0.20926762698847	0.252287047862516	-0.349213191829141	-0.413902597067613	-0.720096368022707	0	Q2
3137	2011-2012	65297	2	92	Male	72	High school graduate/GED or equivalent	Married	14759.280437	Yes	No	Yes	4	8	7	6	21	37	No	No	Yes	240	5	No	No Change	Yes	No	No	19	21	37	6	0.00654683411631175	0.80141312873572	-0.524048575421504	0.0204626003044664	0.304373987734994	0	Q3
3141	2011-2012	65301	1	99	Female	62	9-11th grade (Includes 12th grade with no diploma)	Divorced	10604.379638	No	Yes	No	4	4	6	5	11	31	No	No	No	60	7	No	No Change	Yes	No	No	14	11	31	5	-1.07252547140759	-1.02900714084163	-0.873719342606228	-0.413902597067613	-3.38915455192306	1	Q1
3158	2011-2012	65318	1	98	Female	80	Some college or AA degree	Widowed	56330.524019	Yes	Yes	No	5	6	7	3	16	47	Yes	No	No	360	8	No	No Change	Yes	No	No	18	16	47	3	-0.20926762698847	-0.113797006052953	0.0587360365530375	-1.28263299181177	-1.54696158830016	0	Q2
3159	2011-2012	65319	1	100	Male	73	High school graduate/GED or equivalent	Married	13959.374637	Yes	No	Yes	0	4	4	4	10	52	Yes	No	No	480	9	No	No Change	Yes	No	No	8	10	52	4	-2.36741223803628	-1.21204916779936	0.350128342540308	-0.848267794439691	-4.07760085773503	1	Q1
3165	2011-2012	65325	2	102	Female	73	Some college or AA degree	Widowed	74665.593008	Yes	Yes	Yes	6	9	10	8	15	66	No	Yes	No	240	4	Yes	Worse Now	Yes	No	Yes	25	15	66	8	1.301433600745	-0.296839033010687	1.16602679930467	0.889192995048624	3.0598143620876	0	Q4
3168	2011-2012	65328	1	93	Male	63	Some college or AA degree	Never married	11078.143343	Yes	No	Yes	3	5	7	6	15	25	No	Yes	Yes	120	8	No	No Change	Yes	No	No	15	15	25	6	-0.856711010302813	-0.296839033010687	-1.22339010979095	0.0204626003044664	-2.35647755279999	1	Q1
3174	2011-2012	65334	2	91	Female	60	9-11th grade (Includes 12th grade with no diploma)	Divorced	18290.186018	No	Yes	Yes	4	5	6	3	10	23	Yes	No	No	120	9	Yes	No Change	Yes	No	No	15	10	23	3	-0.856711010302813	-1.21204916779936	-1.33994703218586	-1.28263299181177	-4.69134020209981	1	Q1
3177	2011-2012	65337	1	98	Male	63	Some college or AA degree	Never married	28745.66908	Yes	Yes	No	4	6	5	7	19	37	No	Yes	Yes	120	6	No	No Change	Yes	No	No	15	19	37	7	-0.856711010302813	0.435329074820251	-0.524048575421504	0.454827797676545	-0.490602713227521	0	Q2
3179	2011-2012	65339	2	92	Male	60	Some college or AA degree	Living with partner	10104.337319	Yes	No	No	4	6	8	6	20	67	No	Yes	No	60	8	No	No Change	Yes	No	No	18	20	67	6	-0.20926762698847	0.618371101777985	1.22430526050212	0.0204626003044664	1.6538713355961	0	Q3
3184	2011-2012	65344	2	98	Male	60	High school graduate/GED or equivalent	Married	10208.81789	Yes	No	No	6	7	8	9	10	39	No	No	Yes	240	8	No	No Change	Yes	No	No	21	10	39	9	0.438175756325874	-1.21204916779936	-0.407491653026595	1.3235581924207	0.142193127920622	0	Q3
3206	2011-2012	65366	2	93	Male	60	High school graduate/GED or equivalent	Married	6755.867756	Yes	Yes	No	4	6	8	6	17	32	No	Yes	No	240	6	No	Better Now	Yes	No	Yes	18	17	32	6	-0.20926762698847	0.0692450209047817	-0.815440881408774	0.0204626003044664	-0.935000887187996	0	Q2
3214	2011-2012	65374	2	91	Female	80	9-11th grade (Includes 12th grade with no diploma)	Married	36870.322177	Yes	Yes	Yes	2	3	4	1	15	30	Yes	No	No	600	10	No	No Change	Yes	No	No	9	15	30	1	-2.1515977769315	-0.296839033010687	-0.931997803803682	-2.15136338655593	-5.5317980003018	1	Q1
3224	2011-2012	65384	2	102	Female	72	High school graduate/GED or equivalent	Never married	20898.557176	Yes	Yes	Yes	2	4	7	5	17	50	No	No	No	600	8	No	No Change	Yes	No	No	13	17	50	5	-1.28833993251238	0.0692450209047817	0.2335714201454	-0.413902597067613	-1.39942608852981	0	Q2
3233	2011-2012	65393	1	101	Male	78	High school graduate/GED or equivalent	Married	16445.651972	Yes	Yes	Yes	5	5	7	2	16	25	No	No	No	480	4	No	No Change	Yes	No	No	17	16	25	2	-0.425082088093251	-0.113797006052953	-1.22339010979095	-1.71699818918385	-3.47926739312101	1	Q1
3234	2011-2012	65394	1	91	Female	71	Some college or AA degree	Widowed	28476.609384	Yes	No	Yes	6	8	10	6	24	69	No	Yes	No	480	8	No	Worse Now	Yes	No	Yes	24	24	69	6	1.08561913964022	1.35053920960892	1.34086218289703	0.0204626003044664	3.79748313245064	0	Q4
3235	2011-2012	65395	3	91	Male	77	College graduate or above	Never married	15440.503889	Yes	No	Yes	5	7	8	7	17	42	Yes	No	Yes	720	8	No	No Change	Yes	No	No	20	17	42	7	0.222361295221093	0.0692450209047817	-0.232656269434233	0.454827797676545	0.513777844368187	0	Q3
3250	2011-2012	65410	1	103	Female	71	College graduate or above	Widowed	14318.765975	No	Yes	Yes	2	3	5	3	6	16	No	No	No	360	6	No	No Change	Yes	No	No	10	6	16	3	-1.93578331582672	-1.9442172756303	-1.74789626056804	-1.28263299181177	-6.91052984383683	1	Q1
3257	2011-2012	65417	3	92	Female	75	Less than 9th grade	Separated	31446.34406	No	No	No	2	1	1	2	17	23	Yes	No	No	360	4	No	No Change	Yes	No	No	4	17	23	2	-3.23067008245541	0.0692450209047817	-1.33994703218586	-1.71699818918385	-6.21837028292034	1	Q1
3271	2011-2012	65431	2	100	Male	73	Some college or AA degree	Separated	8664.367847	Yes	Yes	Yes	5	7	6	5	16	40	No	No	Yes	180	6	Yes	No Change	Yes	No	No	18	16	40	5	-0.20926762698847	-0.113797006052953	-0.349213191829141	-0.413902597067613	-1.08618042193818	0	Q2
3273	2011-2012	65433	2	92	Female	60	College graduate or above	Divorced	34748.968506	Yes	Yes	No	7	9	9	8	26	67	No	No	No	600	10	Yes	No Change	Yes	No	No	25	26	67	8	1.301433600745	1.71662326352439	1.22430526050212	0.889192995048624	5.13155511982014	0	Q4
3286	2011-2012	65446	2	90	Male	65	9-11th grade (Includes 12th grade with no diploma)	Married	10568.054811	Yes	Yes	No	5	9	9	8	20	50	No	No	No	780	5	No	Better Now	Yes	No	No	23	20	50	8	0.869804678535437	0.618371101777985	0.2335714201454	0.889192995048624	2.61094019550745	0	Q4
3288	2011-2012	65448	1	99	Female	64	9-11th grade (Includes 12th grade with no diploma)	Married	10764.448363	Yes	Yes	Yes	3	6	6	5	15	1	No	No	No	60	8	No	No Change	No	No	No	15	15	1	5	-0.856711010302813	-0.296839033010687	-2.62207317852985	-0.413902597067613	-4.18952581891097	1	Q1
3298	2011-2012	65458	2	94	Male	63	College graduate or above	Married	153888.636628	Yes	Yes	No	7	9	10	8	16	64	No	No	No	360	8	No	No Change	Yes	No	No	26	16	64	8	1.51724806184978	-0.113797006052953	1.04946987690976	0.889192995048624	3.34211392775521	0	Q4
3300	2011-2012	65460	2	100	Female	64	9-11th grade (Includes 12th grade with no diploma)	Widowed	8232.851326	Yes	Yes	Yes	9	8	10	8	13	30	No	No	No	600	8	No	No Change	Yes	No	No	27	13	30	8	1.73306252295456	-0.662923086926156	-0.931997803803682	0.889192995048624	1.02733462727335	0	Q3
3313	2011-2012	65473	2	95	Female	60	9-11th grade (Includes 12th grade with no diploma)	Widowed	9015.10987	Yes	Yes	Yes	4	6	8	5	9	27	No	No	No	60	8	No	No Change	Yes	No	No	18	9	27	5	-0.20926762698847	-1.39509119475709	-1.10683318739604	-0.413902597067613	-3.12509460620922	1	Q1
3314	2011-2012	65474	2	98	Female	63	Some college or AA degree	Married	11088.440242	No	No	Yes	4	8	9	9	28	55	No	No	No	60	6	No	No Change	Yes	No	No	21	28	55	9	0.438175756325874	2.08270731743986	0.52496372613267	1.3235581924207	4.36940499231911	0	Q4
3318	2011-2012	65478	1	96	Female	61	Some college or AA degree	Widowed	10112.428208	Yes	Yes	Yes	6	6	9	8	17	55	No	Yes	No	600	6	Yes	No Change	Yes	No	No	21	17	55	8	0.438175756325874	0.0692450209047817	0.52496372613267	0.889192995048624	1.92157749841195	0	Q3
3321	2011-2012	65481	1	100	Female	62	High school graduate/GED or equivalent	Widowed	13767.697696	No	Yes	Yes	5	7	9	7	14	29	No	No	No	240	8	No	No Change	Yes	No	No	21	14	29	7	0.438175756325874	-0.479881059968422	-0.990276265001137	0.454827797676545	-0.577153770967139	0	Q2
3326	2011-2012	65486	1	99	Female	66	Some college or AA degree	Married	10598.2543	No	Yes	Yes	7	9	8	8	13	37	No	No	No	240	9	No	No Change	Yes	No	No	24	13	37	8	1.08561913964022	-0.662923086926156	-0.524048575421504	0.889192995048624	0.787840472341182	0	Q3
3332	2011-2012	65492	1	99	Female	65	Less than 9th grade	Married	11512.583626	Yes	No	No	4	6	6	6	6	20	No	No	No	120	5	No	No Change	Yes	No	No	16	6	20	6	-0.640896549198032	-1.9442172756303	-1.51478241577822	0.0204626003044664	-4.07943364030209	1	Q1
3350	2011-2012	65510	1	95	Female	65	9-11th grade (Includes 12th grade with no diploma)	Married	44780.242841	No	No	Yes	7	7	9	8	16	41	No	No	No	120	8	No	No Change	Yes	No	No	23	16	41	8	0.869804678535437	-0.113797006052953	-0.290934730631687	0.889192995048624	1.35426593689942	0	Q3
3354	2011-2012	65514	1	96	Female	80	College graduate or above	Married	48500.713195	No	No	No	5	8	9	6	18	49	No	Yes	No	360	8	No	No Change	Yes	No	No	22	18	49	6	0.653990217430656	0.252287047862516	0.175292958947946	0.0204626003044664	1.10203282454558	0	Q3
3364	2011-2012	65524	1	94	Male	63	Less than 9th grade	Married	10856.489537	Yes	No	Yes	4	6	6	4	23	30	No	No	No	180	7	No	No Change	Yes	No	No	16	23	30	4	-0.640896549198032	1.16749718265119	-0.931997803803682	-0.848267794439691	-1.25366496479022	0	Q2
3365	2011-2012	65525	1	101	Female	69	College graduate or above	Widowed	11466.33634	No	Yes	Yes	7	10	10	9	23	49	No	No	No	600	6	No	Worse Now	Yes	No	No	27	23	49	9	1.73306252295456	1.16749718265119	0.175292958947946	1.3235581924207	4.3994108569744	0	Q4
3376	2011-2012	65536	2	102	Female	61	9-11th grade (Includes 12th grade with no diploma)	Married	17178.834476	No	Yes	Yes	4	8	10	6	27	57	No	Yes	No	120	6	Yes	Better Now	No	No	No	22	27	57	6	0.653990217430656	1.89966529048213	0.641520648527579	0.0204626003044664	3.21563875674483	0	Q4
3389	2011-2012	65549	1	92	Male	80	High school graduate/GED or equivalent	Widowed	13189.875012	No	Yes	Yes	4	5	4	4	16	29	No	Yes	Yes	600	7	No	No Change	No	No	No	13	16	29	4	-1.28833993251238	-0.113797006052953	-0.990276265001137	-0.848267794439691	-3.24068099800616	1	Q1
3402	2011-2012	65562	2	95	Female	62	Some college or AA degree	Never married	9975.218868	No	Yes	Yes	9	9	10	9	14	67	Yes	No	No	360	6	Yes	Worse Now	No	No	No	28	14	67	9	1.94887698405934	-0.479881059968422	1.22430526050212	1.3235581924207	4.01685937701374	0	Q4
3411	2011-2012	65571	1	93	Female	74	Less than 9th grade	Widowed	14295.858749	No	Yes	Yes	5	7	7	5	9	21	Yes	No	Yes	300	5	No	Worse Now	No	No	No	19	9	21	5	0.00654683411631175	-1.39509119475709	-1.45650395458077	-0.413902597067613	-3.25895091228916	1	Q1
3412	2011-2012	65572	1	98	Female	79	College graduate or above	Never married	16163.124545	No	Yes	Yes	3	6	6	4	17	65	No	No	No	420	7	No	No Change	Yes	No	No	15	17	65	4	-0.856711010302813	0.0692450209047817	1.10774833810721	-0.848267794439691	-0.527985445730512	0	Q2
3427	2011-2012	65587	1	94	Male	78	Some college or AA degree	Married	66344.89016	No	No	No	4	7	8	7	16	41	No	Yes	No	300	8	No	No Change	Yes	No	No	19	16	41	7	0.00654683411631175	-0.113797006052953	-0.290934730631687	0.454827797676545	0.0566428951082171	0	Q2
3432	2011-2012	65592	2	95	Female	80	9-11th grade (Includes 12th grade with no diploma)	Widowed	30173.312639	No	Yes	No	2	4	4	3	12	32	No	No	No	660	10	No	No Change	Yes	No	No	10	12	32	3	-1.93578331582672	-0.845965113883891	-0.815440881408774	-1.28263299181177	-4.87982230293115	1	Q1
3434	2011-2012	65594	1	99	Female	60	High school graduate/GED or equivalent	Separated	10604.379638	Yes	Yes	Yes	4	5	5	4	12	34	Yes	No	Yes	120	6	No	No Change	Yes	No	No	14	12	34	4	-1.07252547140759	-0.845965113883891	-0.698883959013866	-0.848267794439691	-3.46564233874504	1	Q1
3436	2011-2012	65596	1	96	Female	60	College graduate or above	Married	12427.20723	Yes	Yes	Yes	8	10	9	9	18	70	No	No	No	720	6	No	No Change	Yes	No	No	27	18	70	9	1.73306252295456	0.252287047862516	1.39914064409448	1.3235581924207	4.70804840733226	0	Q4
3445	2011-2012	65605	1	91	Male	68	High school graduate/GED or equivalent	Married	11619.264446	Yes	Yes	Yes	3	8	8	8	13	44	No	Yes	No	420	7	No	No Change	Yes	No	No	19	13	44	8	0.00654683411631175	-0.662923086926156	-0.116099347039325	0.889192995048624	0.116717395199455	0	Q3
3461	2011-2012	65621	1	96	Male	63	High school graduate/GED or equivalent	Married	9090.779024	Yes	Yes	Yes	7	8	8	7	19	52	No	Yes	No	720	6	No	No Change	Yes	Yes	No	23	19	52	7	0.869804678535437	0.435329074820251	0.350128342540308	0.454827797676545	2.11008989357254	0	Q3
3477	2011-2012	65637	1	99	Male	66	Some college or AA degree	Divorced	6283.458155	Yes	No	No	4	9	6	6	12	49	No	No	No	420	8	No	No Change	Yes	No	No	19	12	49	6	0.00654683411631175	-0.845965113883891	0.175292958947946	0.0204626003044664	-0.643662720515167	0	Q2
3485	2011-2012	65645	2	91	Male	80	College graduate or above	Married	42427.769217	No	No	No	6	8	8	8	19	43	No	Yes	Yes	120	7	No	Worse Now	No	No	No	22	19	43	8	0.653990217430656	0.435329074820251	-0.174377808236779	0.889192995048624	1.80413447906275	0	Q3
3488	2011-2012	65648	2	100	Male	61	High school graduate/GED or equivalent	Divorced	7379.502561	Yes	Yes	Yes	7	8	8	5	17	30	No	No	No	840	6	Yes	Worse Now	Yes	No	Yes	23	17	30	5	0.869804678535437	0.0692450209047817	-0.931997803803682	-0.413902597067613	-0.406850701431076	0	Q2
3490	2011-2012	65650	3	92	Female	79	Some college or AA degree	Widowed	20798.747999	No	No	No	3	7	8	7	21	61	No	No	Yes	180	7	No	No Change	Yes	No	No	18	21	61	7	-0.20926762698847	0.80141312873572	0.874634493317395	0.454827797676545	1.92160779274119	0	Q3
3499	2011-2012	65659	1	93	Female	71	9-11th grade (Includes 12th grade with no diploma)	Widowed	13268.288363	No	No	Yes	2	3	6	2	9	33	No	No	No	300	6	No	No Change	Yes	No	No	11	9	33	2	-1.71996885472194	-1.39509119475709	-0.75716242021132	-1.71699818918385	-5.5892206588742	1	Q1
3500	2011-2012	65660	1	97	Female	73	9-11th grade (Includes 12th grade with no diploma)	Widowed	47794.076653	Yes	Yes	Yes	1	3	5	3	12	39	No	No	No	540	8	No	No Change	Yes	No	No	9	12	39	3	-2.1515977769315	-0.845965113883891	-0.407491653026595	-1.28263299181177	-4.68768753565376	1	Q1
3514	2011-2012	65674	1	102	Female	80	Less than 9th grade	Widowed	17948.070756	Yes	Yes	No	2	4	4	0	5	11	Borderline	No	No	720	7	No	No Change	Yes	No	No	10	5	11	0	-1.93578331582672	-2.12725930258803	-2.03928856655531	-2.58572858392801	-8.68805976889807	1	Q1
3515	2011-2012	65675	1	102	Male	66	Some college or AA degree	Married	11794.347884	Yes	No	Yes	5	7	10	7	25	56	Borderline	Yes	No	360	6	No	No Change	Yes	No	No	22	25	56	7	0.653990217430656	1.53358123656666	0.583242187330124	0.454827797676545	3.22564143900398	0	Q4
3542	2011-2012	65702	3	92	Female	62	Some college or AA degree	Widowed	11458.057418	No	Yes	Yes	3	7	7	5	18	60	Borderline	Yes	No	120	6	No	No Change	Yes	No	Yes	17	18	60	5	-0.425082088093251	0.252287047862516	0.816356032119941	-0.413902597067613	0.229658394821594	0	Q3
3545	2011-2012	65705	1	92	Female	63	Less than 9th grade	Separated	15975.329738	No	Yes	Yes	6	9	9	8	8	20	Yes	No	No	420	8	No	No Change	Yes	No	No	24	8	20	8	1.08561913964022	-1.57813322171483	-1.51478241577822	0.889192995048624	-1.11810350280421	0	Q2
3547	2011-2012	65707	1	94	Male	75	High school graduate/GED or equivalent	Married	73870.695024	Yes	Yes	No	4	5	8	4	20	55	No	Yes	No	480	6	No	No Change	Yes	No	Yes	17	20	55	4	-0.425082088093251	0.618371101777985	0.52496372613267	-0.848267794439691	-0.130015054622287	0	Q2
3552	2011-2012	65712	2	90	Male	75	Some college or AA degree	Married	14599.284236	Yes	Yes	Yes	7	6	8	7	13	34	No	No	No	480	8	No	No Change	Yes	No	No	21	13	34	7	0.438175756325874	-0.662923086926156	-0.698883959013866	0.454827797676545	-0.468803491937603	0	Q2
3554	2011-2012	65714	1	94	Male	72	High school graduate/GED or equivalent	Married	68262.462992	No	Yes	Yes	5	7	7	7	14	55	Yes	No	No	480	9	Yes	No Change	Yes	No	No	19	14	55	7	0.00654683411631175	-0.479881059968422	0.52496372613267	0.454827797676545	0.506457297957106	0	Q3
3559	2011-2012	65719	2	96	Male	68	9-11th grade (Includes 12th grade with no diploma)	Married	12081.671552	No	No	Yes	3	9	8	8	16	58	No	Yes	No	240	7	No	No Change	Yes	No	No	20	16	58	8	0.222361295221093	-0.113797006052953	0.699799109725033	0.889192995048624	1.6975563939418	0	Q3
3575	2011-2012	65735	2	93	Female	69	Some college or AA degree	Widowed	9484.550932	Yes	Yes	Yes	5	7	8	5	21	50	No	No	Yes	360	7	No	No Change	Yes	No	No	20	21	50	5	0.222361295221093	0.80141312873572	0.2335714201454	-0.413902597067613	0.8434432470346	0	Q3
3576	2011-2012	65736	1	100	Male	71	High school graduate/GED or equivalent	Married	17615.98168	Yes	Yes	Yes	4	6	8	6	12	41	Yes	No	No	480	7	No	No Change	Yes	No	No	18	12	41	6	-0.20926762698847	-0.845965113883891	-0.290934730631687	0.0204626003044664	-1.32570487119958	0	Q2
3579	2011-2012	65739	2	98	Male	71	Some college or AA degree	Married	61609.052582	Yes	Yes	No	5	7	6	5	17	39	No	Yes	No	360	6	No	No Change	Yes	No	No	18	17	39	5	-0.20926762698847	0.0692450209047817	-0.407491653026595	-0.413902597067613	-0.961416856177896	0	Q2
3580	2011-2012	65740	1	102	Male	68	Some college or AA degree	Divorced	10212.20306	Yes	No	Yes	3	8	9	5	17	46	Yes	No	Yes	480	4	No	No Change	Yes	No	No	20	17	46	5	0.222361295221093	0.0692450209047817	0.000457575355583353	-0.413902597067613	-0.121838705586154	0	Q2
3588	2011-2012	65748	2	97	Male	64	Some college or AA degree	Divorced	7814.315452	Yes	No	No	4	5	8	5	18	29	Yes	No	Yes	600	3	No	Better Now	Yes	No	No	17	18	29	5	-0.425082088093251	0.252287047862516	-0.990276265001137	-0.413902597067613	-1.57697390229948	0	Q2
3598	2011-2012	65758	1	93	Female	67	9-11th grade (Includes 12th grade with no diploma)	Married	13236.989116	No	Yes	Yes	5	9	9	4	15	37	No	No	Yes	480	6	No	No Change	No	Yes	No	23	15	37	4	0.869804678535437	-0.296839033010687	-0.524048575421504	-0.848267794439691	-0.799350724336445	0	Q2
3603	2011-2012	65763	2	95	Female	68	High school graduate/GED or equivalent	Widowed	8949.073879	No	Yes	Yes	6	8	9	8	21	41	No	No	No	180	6	No	No Change	Yes	No	No	23	21	41	8	0.869804678535437	0.80141312873572	-0.290934730631687	0.889192995048624	2.26947607168809	0	Q4
3604	2011-2012	65764	1	94	Female	73	High school graduate/GED or equivalent	Married	65948.76781	No	No	No	4	5	6	3	12	30	No	No	No	720	6	No	No Change	Yes	Yes	No	15	12	30	3	-0.856711010302813	-0.845965113883891	-0.931997803803682	-1.28263299181177	-3.91730691980216	1	Q1
3640	2011-2012	65800	1	92	Female	61	College graduate or above	Married	156457.542801	Yes	Yes	Yes	8	7	8	7	20	85	No	Yes	No	240	8	No	Worse Now	No	Yes	Yes	23	20	85	7	0.869804678535437	0.618371101777985	2.27331756205629	0.454827797676545	4.21632114004626	0	Q4
3648	2011-2012	65808	2	100	Male	65	High school graduate/GED or equivalent	Married	7610.147862	Yes	Yes	Yes	4	7	7	5	8	43	No	Yes	No	180	8	No	No Change	Yes	No	No	18	8	43	5	-0.20926762698847	-1.57813322171483	-0.174377808236779	-0.413902597067613	-2.37568125400769	1	Q1
3662	2011-2012	65822	1	91	Male	63	9-11th grade (Includes 12th grade with no diploma)	Widowed	89088.673687	Yes	No	Yes	6	8	7	6	11	68	No	No	No	360	5	No	Better Now	No	No	Yes	21	11	68	6	0.438175756325874	-1.02900714084163	1.28258372169957	0.0204626003044664	0.712214937488289	0	Q3
3677	2011-2012	65837	1	100	Male	66	Some college or AA degree	Divorced	11300.176858	No	Yes	No	6	9	9	8	18	47	No	No	Yes	420	4	No	No Change	Yes	No	No	24	18	47	8	1.08561913964022	0.252287047862516	0.0587360365530375	0.889192995048624	2.2858352191044	0	Q4
3678	2011-2012	65838	1	95	Male	63	Some college or AA degree	Married	11020.288023	Yes	Yes	Yes	3	6	6	4	26	61	Yes	Yes	No	180	6	Yes	No Change	Yes	No	Yes	15	26	61	4	-0.856711010302813	1.71662326352439	0.874634493317395	-0.848267794439691	0.886278952099283	0	Q3
3681	2011-2012	65841	1	93	Male	63	College graduate or above	Never married	86042.075041	Yes	Yes	Yes	5	9	10	9	20	63	No	No	Yes	480	5	No	No Change	Yes	No	No	24	20	63	9	1.08561913964022	0.618371101777985	0.991191415712303	1.3235581924207	4.01873984955121	0	Q4
3686	2011-2012	65846	2	93	Female	61	Some college or AA degree	Married	7582.574348	No	Yes	Yes	6	8	8	7	16	62	No	No	No	420	8	No	No Change	Yes	No	No	22	16	62	7	0.653990217430656	-0.113797006052953	0.932912954514849	0.454827797676545	1.9279339635691	0	Q3
3696	2011-2012	65856	1	93	Male	63	Some college or AA degree	Married	8123.626407	Yes	No	Yes	4	6	7	5	8	38	No	Yes	No	180	6	No	No Change	Yes	No	No	17	8	38	5	-0.425082088093251	-1.57813322171483	-0.46577011422405	-0.413902597067613	-2.88288802109974	1	Q1
3697	2011-2012	65857	1	99	Female	64	College graduate or above	Divorced	96721.703127	Yes	Yes	Yes	7	9	9	8	30	91	No	No	No	480	7	No	No Change	Yes	No	No	25	30	91	8	1.301433600745	2.44879137135533	2.62298832924102	0.889192995048624	7.26240629638997	0	Q4
3707	2011-2012	65867	1	94	Female	60	Some college or AA degree	Divorced	38685.959862	Yes	No	No	5	5	7	4	16	60	No	No	No	180	8	No	No Change	Yes	No	No	17	16	60	4	-0.425082088093251	-0.113797006052953	0.816356032119941	-0.848267794439691	-0.570790856465954	0	Q2
3708	2011-2012	65868	2	90	Male	70	College graduate or above	Living with partner	57205.244401	Yes	No	No	6	10	9	9	27	67	No	No	No	720	6	No	No Change	Yes	No	No	25	27	67	9	1.301433600745	1.89966529048213	1.22430526050212	1.3235581924207	5.74896234414995	0	Q4
3709	2011-2012	65869	2	100	Female	66	High school graduate/GED or equivalent	Widowed	10252.529496	Yes	Yes	Yes	4	5	7	3	8	21	No	No	No	120	8	No	Worse Now	No	No	No	16	8	21	3	-0.640896549198032	-1.57813322171483	-1.45650395458077	-1.28263299181177	-4.9581667173054	1	Q1
3717	2011-2012	65877	1	93	Male	76	Some college or AA degree	Married	10321.62644	Yes	No	Yes	3	7	6	3	6	13	Yes	No	No	600	5	No	Better Now	Yes	No	No	16	6	13	3	-0.640896549198032	-1.9442172756303	-1.9227316441604	-1.28263299181177	-5.7904784608005	1	Q1
3725	2011-2012	65885	1	99	Male	69	Some college or AA degree	Living with partner	21717.573526	Yes	Yes	Yes	4	6	5	1	26	56	No	Yes	Yes	240	8	Yes	No Change	Yes	No	No	15	26	56	1	-0.856711010302813	1.71662326352439	0.583242187330124	-2.15136338655593	-0.708208946004225	0	Q2
3732	2011-2012	65892	1	101	Female	80	Less than 9th grade	Widowed	28861.347345	No	Yes	Yes	3	6	7	6	19	25	No	Yes	No	480	7	No	No Change	Yes	No	No	16	19	25	6	-0.640896549198032	0.435329074820251	-1.22339010979095	0.0204626003044664	-1.40849498386427	0	Q2
3738	2011-2012	65898	2	99	Male	66	Some college or AA degree	Married	5997.525697	Yes	No	No	6	8	8	7	18	35	No	No	Yes	480	8	No	No Change	Yes	No	No	22	18	35	7	0.653990217430656	0.252287047862516	-0.640605497816412	0.454827797676545	0.720499565153305	0	Q3
3754	2011-2012	65914	2	90	Female	79	9-11th grade (Includes 12th grade with no diploma)	Widowed	17087.605763	No	Yes	Yes	3	5	8	5	19	49	No	No	Yes	120	7	No	No Change	Yes	No	No	16	19	49	5	-0.640896549198032	0.435329074820251	0.175292958947946	-0.413902597067613	-0.444177112497448	0	Q2
3763	2011-2012	65923	2	91	Male	62	College graduate or above	Divorced	141933.339512	Yes	No	No	8	9	9	9	25	65	No	No	Yes	720	6	No	No Change	Yes	No	No	26	25	65	9	1.51724806184978	1.53358123656666	1.10774833810721	1.3235581924207	5.48213582894435	0	Q4
3767	2011-2012	65927	2	97	Female	65	Some college or AA degree	Married	111001.787784	Yes	No	Yes	3	5	7	8	17	67	No	No	Yes	300	7	No	No Change	Yes	No	No	15	17	67	8	-0.856711010302813	0.0692450209047817	1.22430526050212	0.889192995048624	1.32603226615271	0	Q3
3769	2011-2012	65929	3	92	Male	64	High school graduate/GED or equivalent	Married	40296.63257	Yes	Yes	Yes	5	10	9	8	21	57	No	No	Yes	480	8	No	No Change	Yes	No	No	24	21	57	8	1.08561913964022	0.80141312873572	0.641520648527579	0.889192995048624	3.41774591195214	0	Q4
3784	2011-2012	65944	2	90	Female	64	Some college or AA degree	Divorced	10308.451947	Yes	No	No	7	8	10	7	20	67	No	Yes	Yes	240	7	No	No Change	Yes	No	No	25	20	67	7	1.301433600745	0.618371101777985	1.22430526050212	0.454827797676545	3.59893776070165	0	Q4
3794	2011-2012	65954	1	99	Female	66	College graduate or above	Married	10440.656902	Yes	Yes	Yes	6	6	8	6	16	69	No	No	No	240	8	No	No Change	Yes	No	No	20	16	69	6	0.222361295221093	-0.113797006052953	1.34086218289703	0.0204626003044664	1.46988907236963	0	Q3
3795	2011-2012	65955	3	91	Female	80	College graduate or above	Married	32518.702589	Yes	No	No	6	7	8	4	25	11	No	No	No	240	7	No	No Change	Yes	No	No	21	25	11	4	0.438175756325874	1.53358123656666	-2.03928856655531	-0.848267794439691	-0.91579936810247	0	Q2
3803	2011-2012	65963	2	92	Female	60	High school graduate/GED or equivalent	Widowed	7867.856697	No	Yes	Yes	6	6	8	6	19	64	No	No	Yes	180	8	No	No Change	Yes	No	No	20	19	64	6	0.222361295221093	0.435329074820251	1.04946987690976	0.0204626003044664	1.72762284725557	0	Q3
3814	2011-2012	65974	1	91	Female	63	Some college or AA degree	Married	118209.809508	Yes	Yes	Yes	6	8	8	7	19	63	Borderline	No	Yes	120	8	No	Worse Now	Yes	Yes	No	22	19	63	7	0.653990217430656	0.435329074820251	0.991191415712303	0.454827797676545	2.53533850563976	0	Q4
3832	2011-2012	65992	1	96	Female	61	High school graduate/GED or equivalent	Married	12601.246533	No	No	No	0	9	10	10	23	73	No	Yes	No	360	6	No	No Change	Yes	No	No	19	23	73	10	0.00654683411631175	1.16749718265119	1.57397602768684	1.75792338979278	4.50594343424713	0	Q4
3833	2011-2012	65993	1	92	Female	65	High school graduate/GED or equivalent	Divorced	152732.36321	Yes	Yes	No	7	8	8	8	19	49	No	Yes	Yes	300	8	No	No Change	Yes	No	No	23	19	49	8	0.869804678535437	0.435329074820251	0.175292958947946	0.889192995048624	2.36961970735226	0	Q4
3834	2011-2012	65994	2	99	Male	62	High school graduate/GED or equivalent	Married	7964.892648	No	Yes	Yes	1	4	4	1	17	22	Yes	No	No	480	7	No	No Change	Yes	No	No	9	17	22	1	-2.1515977769315	0.0692450209047817	-1.39822549338332	-2.15136338655593	-5.63194163596596	1	Q1
3838	2011-2012	65998	2	100	Female	67	Some college or AA degree	Never married	8220.968168	No	Yes	Yes	6	8	9	8	15	54	No	No	No	360	4	No	No Change	Yes	No	No	23	15	54	8	0.869804678535437	-0.296839033010687	0.466685264935216	0.889192995048624	1.92884390550859	0	Q3
3839	2011-2012	65999	2	93	Male	69	Some college or AA degree	Divorced	9554.950099	Yes	Yes	Yes	6	8	9	6	17	41	Yes	No	No	420	6	Yes	No Change	Yes	No	No	23	17	41	6	0.869804678535437	0.0692450209047817	-0.290934730631687	0.0204626003044664	0.668577569112998	0	Q3
3841	2011-2012	66001	1	99	Male	62	College graduate or above	Married	99957.29004	Yes	Yes	No	5	6	8	5	28	69	Yes	No	No	840	7	No	Worse Now	Yes	No	No	19	28	69	5	0.00654683411631175	2.08270731743986	1.34086218289703	-0.413902597067613	3.01621373738559	0	Q4
3855	2011-2012	66015	2	96	Male	64	College graduate or above	Married	8333.304577	No	Yes	Yes	7	7	7	6	14	42	No	No	No	240	6	No	No Change	Yes	No	No	21	14	42	6	0.438175756325874	-0.479881059968422	-0.232656269434233	0.0204626003044664	-0.253898972772314	0	Q2
3866	2011-2012	66026	2	99	Male	65	College graduate or above	Divorced	66365.048213	Yes	Yes	Yes	5	7	8	8	31	81	No	No	No	600	7	Yes	Worse Now	No	No	No	20	31	81	8	0.222361295221093	2.63183339831307	2.04020371726648	0.889192995048624	5.78359140584926	0	Q4
3876	2011-2012	66036	1	94	Female	70	Some college or AA degree	Married	64340.261278	Yes	No	Yes	6	7	7	8	22	62	No	Yes	No	480	7	No	No Change	Yes	No	No	20	22	62	8	0.222361295221093	0.984455155693454	0.932912954514849	0.889192995048624	3.02892240047802	0	Q4
3883	2011-2012	66043	2	101	Female	64	High school graduate/GED or equivalent	Married	173980.461474	Yes	No	No	7	9	10	9	21	77	No	No	No	360	8	Yes	No Change	Yes	No	No	26	21	77	9	1.51724806184978	0.80141312873572	1.80708987247666	1.3235581924207	5.44930925548286	0	Q4
3889	2011-2012	66049	3	90	Male	73	College graduate or above	Married	12789.649007	Yes	Yes	Yes	3	5	6	4	19	47	No	No	Yes	480	8	No	No Change	Yes	No	No	14	19	47	4	-1.07252547140759	0.435329074820251	0.0587360365530375	-0.848267794439691	-1.426728154474	0	Q2
3890	2011-2012	66050	2	100	Female	80	Some college or AA degree	Widowed	10423.387676	No	Yes	Yes	2	6	4	2	17	31	No	No	Yes	480	7	No	No Change	Yes	No	No	12	17	31	2	-1.50415439361716	0.0692450209047817	-0.873719342606228	-1.71699818918385	-4.02562690450245	1	Q1
3893	2011-2012	66053	1	95	Female	65	Some college or AA degree	Married	133041.068157	Yes	No	No	4	7	9	7	19	68	No	Yes	No	300	7	No	No Change	Yes	No	No	20	19	68	7	0.222361295221093	0.435329074820251	1.28258372169957	0.454827797676545	2.39510188941746	0	Q4
3898	2011-2012	66058	1	91	Female	74	Some college or AA degree	Married	65151.773075	Yes	No	Yes	7	8	9	8	14	92	No	No	No	240	6	No	Worse Now	No	No	No	24	14	92	8	1.08561913964022	-0.479881059968422	2.68126679043847	0.889192995048624	4.17619786515889	0	Q4
3899	2011-2012	66059	3	91	Male	60	Some college or AA degree	Living with partner	11234.197915	Yes	No	Yes	6	7	8	10	19	65	No	Yes	Yes	180	5	Yes	Worse Now	No	Yes	No	21	19	65	10	0.438175756325874	0.435329074820251	1.10774833810721	1.75792338979278	3.73917655904612	0	Q4
3906	2011-2012	66066	1	91	Female	80	9-11th grade (Includes 12th grade with no diploma)	Widowed	38024.444986	Yes	No	Yes	4	5	6	0	14	44	Yes	No	No	420	8	No	No Change	No	No	No	15	14	44	0	-0.856711010302813	-0.479881059968422	-0.116099347039325	-2.58572858392801	-4.03842000123857	1	Q1
3908	2011-2012	66068	1	103	Male	76	High school graduate/GED or equivalent	Married	7467.825932	Yes	Yes	No	8	8	8	8	14	12	Yes	No	No	180	8	No	No Change	Yes	No	No	24	14	12	8	1.08561913964022	-0.479881059968422	-1.98101010535786	0.889192995048624	-0.486079030637436	0	Q2
3910	2011-2012	66070	1	90	Female	62	9-11th grade (Includes 12th grade with no diploma)	Widowed	16326.594828	No	Yes	Yes	5	9	8	8	20	62	Yes	Yes	Yes	360	6	No	No Change	Yes	No	No	22	20	62	8	0.653990217430656	0.618371101777985	0.932912954514849	0.889192995048624	3.09446726877211	0	Q4
3911	2011-2012	66071	1	90	Female	65	High school graduate/GED or equivalent	Married	13289.857171	Yes	Yes	No	5	8	7	7	15	51	Yes	No	Yes	720	8	No	No Change	Yes	No	No	20	15	51	7	0.222361295221093	-0.296839033010687	0.291849881342854	0.454827797676545	0.672199941229805	0	Q3
3915	2011-2012	66075	1	92	Male	69	College graduate or above	Married	13271.133625	Yes	No	Yes	0	6	6	4	12	31	Yes	No	No	240	7	No	No Change	Yes	No	No	12	12	31	4	-1.50415439361716	-0.845965113883891	-0.873719342606228	-0.848267794439691	-4.07210664454697	1	Q1
3917	2011-2012	66077	2	94	Male	63	College graduate or above	Married	22519.946154	Yes	Yes	Yes	6	6	10	8	16	66	No	No	No	300	7	No	No Change	Yes	No	No	22	16	66	8	0.653990217430656	-0.113797006052953	1.16602679930467	0.889192995048624	2.59541300573099	0	Q4
3924	2011-2012	66084	2	91	Female	76	High school graduate/GED or equivalent	Divorced	80916.420945	Yes	Yes	Yes	5	8	8	6	18	54	No	Yes	No	480	6	No	No Change	Yes	No	No	21	18	54	6	0.438175756325874	0.252287047862516	0.466685264935216	0.0204626003044664	1.17761066942807	0	Q3
3932	2011-2012	66092	1	92	Female	68	Some college or AA degree	Married	17909.086027	Yes	Yes	Yes	8	9	9	8	22	60	No	Yes	Yes	420	7	No	No Change	Yes	No	No	26	22	60	8	1.51724806184978	0.984455155693454	0.816356032119941	0.889192995048624	4.2072522447118	0	Q4
3935	2011-2012	66095	1	90	Female	72	College graduate or above	Married	67563.498341	No	No	Yes	6	9	9	8	23	61	No	Yes	No	360	8	No	No Change	Yes	No	No	24	23	61	8	1.08561913964022	1.16749718265119	0.874634493317395	0.889192995048624	4.01694381065743	0	Q4
3950	2011-2012	66110	1	99	Male	63	College graduate or above	Married	104500.803223	Yes	Yes	Yes	5	6	7	4	19	74	No	No	Yes	180	7	No	No Change	Yes	No	No	18	19	74	4	-0.20926762698847	0.435329074820251	1.6322544888843	-0.848267794439691	1.01004814227639	0	Q3
3966	2011-2012	66126	2	101	Female	67	College graduate or above	Married	13320.887973	No	No	No	7	6	10	9	19	39	No	No	No	180	4	No	No Change	Yes	No	No	23	19	39	9	0.869804678535437	0.435329074820251	-0.407491653026595	1.3235581924207	2.2212002927498	0	Q4
3967	2011-2012	66127	2	97	Female	61	Some college or AA degree	Divorced	11982.125462	Yes	No	Yes	6	9	9	8	19	65	No	No	No	720	7	No	No Change	Yes	No	No	24	19	65	8	1.08561913964022	0.435329074820251	1.10774833810721	0.889192995048624	3.5178895476163	0	Q4
3969	2011-2012	66129	1	99	Female	60	College graduate or above	Divorced	96721.703127	Yes	No	No	5	7	8	9	21	67	No	No	No	600	5	Yes	No Change	Yes	No	No	20	21	67	9	0.222361295221093	0.80141312873572	1.22430526050212	1.3235581924207	3.57163787687964	0	Q4
3980	2011-2012	66140	2	96	Female	63	High school graduate/GED or equivalent	Never married	12794.969668	Yes	Yes	Yes	5	8	10	9	17	43	Yes	Yes	No	360	7	No	Better Now	Yes	No	No	23	17	43	9	0.869804678535437	0.0692450209047817	-0.174377808236779	1.3235581924207	2.08823008362414	0	Q3
3981	2011-2012	66141	1	98	Male	71	College graduate or above	Married	71835.969778	Yes	Yes	No	0	1	4	0	10	34	No	No	No	480	8	No	No Change	Yes	No	No	5	10	34	0	-3.01485562135063	-1.21204916779936	-0.698883959013866	-2.58572858392801	-7.51151733209186	1	Q1
3990	2011-2012	66150	1	101	Female	72	9-11th grade (Includes 12th grade with no diploma)	Married	17622.254657	No	Yes	No	2	5	5	3	8	20	No	No	No	480	6	No	No Change	No	Yes	No	12	8	20	3	-1.50415439361716	-1.57813322171483	-1.51478241577822	-1.28263299181177	-5.87970302292198	1	Q1
3993	2011-2012	66153	1	101	Male	78	Some college or AA degree	Widowed	16064.120023	No	No	Yes	4	6	8	4	15	43	No	Yes	Yes	240	8	No	No Change	Yes	No	No	18	15	43	4	-0.20926762698847	-0.296839033010687	-0.174377808236779	-0.848267794439691	-1.52875226267563	0	Q2
3994	2011-2012	66154	1	101	Male	74	9-11th grade (Includes 12th grade with no diploma)	Widowed	74840.450144	Yes	No	Yes	1	2	6	3	14	40	No	No	Yes	360	7	Yes	No Change	Yes	No	No	9	14	40	3	-2.1515977769315	-0.479881059968422	-0.349213191829141	-1.28263299181177	-4.26332502054083	1	Q1
3997	2011-2012	66157	1	95	Male	80	High school graduate/GED or equivalent	Married	50542.386793	Yes	Yes	No	4	6	6	4	13	38	No	No	No	300	7	No	No Change	Yes	No	No	16	13	38	4	-0.640896549198032	-0.662923086926156	-0.46577011422405	-0.848267794439691	-2.61785754478793	1	Q1
4001	2011-2012	66161	1	92	Male	80	Less than 9th grade	Widowed	16276.055879	Yes	Yes	No	0	3	5	0	12	19	No	No	No	480	9	No	No Change	Yes	No	No	8	12	19	0	-2.36741223803628	-0.845965113883891	-1.57306087697568	-2.58572858392801	-7.37216681282386	1	Q1
4002	2011-2012	66162	2	93	Female	60	College graduate or above	Married	11057.12801	No	No	No	7	9	10	9	19	57	Yes	No	No	360	6	No	No Change	Yes	No	No	26	19	57	9	1.51724806184978	0.435329074820251	0.641520648527579	1.3235581924207	3.91765597761831	0	Q4
4009	2011-2012	66169	2	94	Male	63	College graduate or above	Married	106646.104223	Yes	Yes	No	3	5	6	4	21	68	No	No	No	480	7	No	No Change	Yes	No	No	14	21	68	4	-1.07252547140759	0.80141312873572	1.28258372169957	-0.848267794439691	0.163203584588008	0	Q3
4018	2011-2012	66178	2	96	Male	62	High school graduate/GED or equivalent	Married	10827.833191	Yes	Yes	Yes	4	5	7	5	26	37	No	Yes	No	720	10	No	No Change	No	No	No	16	26	37	5	-0.640896549198032	1.71662326352439	-0.524048575421504	-0.413902597067613	0.137775541837244	0	Q3
4032	2011-2012	66192	1	94	Male	80	Some college or AA degree	Married	35446.092694	Yes	No	Yes	5	6	5	5	13	53	Borderline	No	No	360	8	Yes	No Change	Yes	No	No	16	13	53	5	-0.640896549198032	-0.662923086926156	0.408406803737762	-0.413902597067613	-1.30931542945404	0	Q2
4034	2011-2012	66194	1	97	Female	63	College graduate or above	Married	155051.140087	Yes	No	No	6	8	8	7	12	77	No	Yes	Yes	300	7	No	No Change	Yes	No	No	22	12	77	7	0.653990217430656	-0.845965113883891	1.80708987247666	0.454827797676545	2.06994277369997	0	Q3
4037	2011-2012	66197	2	93	Female	60	Less than 9th grade	Married	10975.825598	No	Yes	Yes	5	7	7	7	12	43	No	No	No	30	8	No	Better Now	Yes	No	No	19	12	43	7	0.00654683411631175	-0.845965113883891	-0.174377808236779	0.454827797676545	-0.558968290327813	0	Q2
4042	2011-2012	66202	2	92	Male	61	Less than 9th grade	Married	6086.620135	No	No	Yes	5	7	9	8	10	60	No	No	No	180	7	No	No Change	Yes	No	No	21	10	60	8	0.438175756325874	-1.21204916779936	0.816356032119941	0.889192995048624	0.93167561569508	0	Q3
4046	2011-2012	66206	1	100	Male	62	College graduate or above	Married	8036.257566	Yes	Yes	No	7	7	9	8	10	40	Yes	Yes	Yes	420	7	No	Worse Now	Yes	No	Yes	23	10	40	8	0.869804678535437	-1.21204916779936	-0.349213191829141	0.889192995048624	0.19773531395556	0	Q3
4050	2011-2012	66210	3	90	Female	63	9-11th grade (Includes 12th grade with no diploma)	Married	10210.592308	Yes	Yes	No	3	4	5	8	8	24	Yes	No	Yes	300	7	No	No Change	Yes	No	No	12	8	24	8	-1.50415439361716	-1.57813322171483	-1.28166857098841	0.889192995048624	-3.47476319127177	1	Q1
4064	2011-2012	66224	2	95	Female	80	High school graduate/GED or equivalent	Widowed	49508.460769	No	No	No	1	3	6	2	17	23	No	Yes	No	720	10	No	No Change	Yes	No	No	10	17	23	2	-1.93578331582672	0.0692450209047817	-1.33994703218586	-1.71699818918385	-4.92348351629165	1	Q1
4069	2011-2012	66229	1	99	Male	71	College graduate or above	Married	53628.722404	Yes	No	No	4	7	9	6	20	53	No	Yes	No	240	8	No	No Change	Yes	No	No	20	20	53	6	0.222361295221093	0.618371101777985	0.408406803737762	0.0204626003044664	1.26960180104131	0	Q3
4070	2011-2012	66230	2	91	Female	64	High school graduate/GED or equivalent	Separated	14509.761798	No	Yes	No	6	7	7	7	23	28	No	Yes	No	180	8	No	Worse Now	No	No	No	20	23	28	7	0.222361295221093	1.16749718265119	-1.04855472619859	0.454827797676545	0.796131549350237	0	Q3
4078	2011-2012	66238	2	100	Female	61	9-11th grade (Includes 12th grade with no diploma)	Widowed	8538.749518	No	Yes	Yes	4	6	7	5	14	44	No	No	No	240	7	No	No Change	Yes	Yes	No	17	14	44	5	-0.425082088093251	-0.479881059968422	-0.116099347039325	-0.413902597067613	-1.43496509216861	0	Q2
4079	2011-2012	66239	3	91	Male	80	College graduate or above	Widowed	15876.477147	Yes	No	No	2	4	6	2	12	34	No	No	No	8	8	No	No Change	Yes	No	No	12	12	34	2	-1.50415439361716	-0.845965113883891	-0.698883959013866	-1.71699818918385	-4.76600165569876	1	Q1
4087	2011-2012	66247	2	98	Male	70	9-11th grade (Includes 12th grade with no diploma)	Widowed	10431.854777	No	Yes	Yes	5	6	7	4	16	30	No	Yes	No	180	8	No	Worse Now	Yes	No	Yes	18	16	30	4	-0.20926762698847	-0.113797006052953	-0.931997803803682	-0.848267794439691	-2.1033302312848	0	Q2
4094	2011-2012	66254	2	93	Female	64	9-11th grade (Includes 12th grade with no diploma)	Never married	10662.230581	No	Yes	No	4	6	6	6	18	56	Yes	No	Yes	480	8	No	No Change	Yes	No	No	16	18	56	6	-0.640896549198032	0.252287047862516	0.583242187330124	0.0204626003044664	0.215095286299075	0	Q3
4103	2011-2012	66263	2	92	Male	65	College graduate or above	Never married	106753.633419	No	No	No	5	9	8	8	20	65	No	No	No	720	7	No	Worse Now	Yes	No	No	22	20	65	8	0.653990217430656	0.618371101777985	1.10774833810721	0.889192995048624	3.26930265236448	0	Q4
4104	2011-2012	66264	3	92	Female	64	Less than 9th grade	Married	17178.789759	No	Yes	No	5	6	9	0	15	32	No	Yes	No	180	6	No	No Change	Yes	No	No	20	15	32	0	0.222361295221093	-0.296839033010687	-0.815440881408774	-2.58572858392801	-3.47564720312638	1	Q1
4111	2011-2012	66271	1	95	Male	80	9-11th grade (Includes 12th grade with no diploma)	Married	15385.847212	Yes	No	No	5	5	5	3	11	21	No	No	No	300	8	No	No Change	Yes	No	Yes	15	11	21	3	-0.856711010302813	-1.02900714084163	-1.45650395458077	-1.28263299181177	-4.62485509753698	1	Q1
4119	2011-2012	66279	2	92	Male	62	Some college or AA degree	Never married	8165.637965	Yes	No	Yes	5	7	9	8	21	49	No	No	Yes	360	7	No	No Change	Yes	No	No	21	21	49	8	0.438175756325874	0.80141312873572	0.175292958947946	0.889192995048624	2.30407483905816	0	Q4
4130	2011-2012	66290	2	102	Female	63	College graduate or above	Married	165026.206299	No	No	No	5	6	7	5	19	61	No	No	No	120	7	No	No Change	Yes	No	No	18	19	61	5	-0.20926762698847	0.435329074820251	0.874634493317395	-0.413902597067613	0.686793344081564	0	Q3
4134	2011-2012	66294	2	91	Male	76	College graduate or above	Married	56449.488341	Yes	Yes	Yes	7	10	9	6	24	58	No	Yes	Yes	360	8	No	No Change	Yes	No	No	26	24	58	6	1.51724806184978	1.35053920960892	0.699799109725033	0.0204626003044664	3.5880489814882	0	Q4
4135	2011-2012	66295	1	91	Female	80	High school graduate/GED or equivalent	Widowed	52201.899738	No	Yes	No	5	6	8	6	8	40	No	No	No	360	9	No	Worse Now	No	No	Yes	19	8	40	6	0.00654683411631175	-1.57813322171483	-0.349213191829141	0.0204626003044664	-1.90033697912319	0	Q2
4137	2011-2012	66297	1	99	Male	68	High school graduate/GED or equivalent	Married	6381.990744	Yes	Yes	Yes	6	9	9	9	30	64	No	No	No	360	5	No	No Change	Yes	No	No	24	30	64	9	1.08561913964022	2.44879137135533	1.04946987690976	1.3235581924207	5.90743858032601	0	Q4
4138	2011-2012	66298	2	93	Female	61	College graduate or above	Divorced	9089.36131	Yes	No	Yes	6	7	9	7	23	77	No	No	No	480	6	No	No Change	Yes	No	No	22	23	77	7	0.653990217430656	1.16749718265119	1.80708987247666	0.454827797676545	4.08340507023505	0	Q4
4152	2011-2012	66312	1	99	Male	80	Some college or AA degree	Married	29879.976389	Yes	No	No	4	6	7	0	13	48	No	No	No	600	7	No	No Change	Yes	No	No	17	13	48	0	-0.425082088093251	-0.662923086926156	0.117014497750492	-2.58572858392801	-3.55671926119692	1	Q1
4161	2011-2012	66321	1	103	Female	71	College graduate or above	Divorced	58632.718368	Yes	No	No	3	3	8	4	28	62	No	No	Yes	60	8	No	No Change	Yes	No	No	14	28	62	4	-1.07252547140759	2.08270731743986	0.932912954514849	-0.848267794439691	1.09482700610742	0	Q3
4171	2011-2012	66331	1	95	Female	77	Some college or AA degree	Widowed	36452.676481	Yes	No	No	7	7	8	7	11	50	No	Yes	No	360	9	No	Worse Now	Yes	No	Yes	22	11	50	7	0.653990217430656	-1.02900714084163	0.2335714201454	0.454827797676545	0.313382294410975	0	Q3
4176	2011-2012	66336	1	93	Male	71	College graduate or above	Never married	45597.38383	Yes	No	Yes	6	7	8	2	24	51	No	No	No	300	7	Yes	Worse Now	Yes	No	No	21	24	51	2	0.438175756325874	1.35053920960892	0.291849881342854	-1.71699818918385	0.363566658093803	0	Q3
4187	2011-2012	66347	1	95	Male	80	Less than 9th grade	Married	31405.602677	Yes	Yes	No	3	5	6	3	9	36	No	No	No	360	7	No	No Change	Yes	No	No	14	9	36	3	-1.07252547140759	-1.39509119475709	-0.582327036618958	-1.28263299181177	-4.33257669459542	1	Q1
4191	2011-2012	66351	1	95	Female	80	Some college or AA degree	Married	58717.503545	Yes	No	Yes	1	1	4	0	15	39	No	No	No	600	8	No	No Change	Yes	No	No	6	15	39	0	-2.79904116024584	-0.296839033010687	-0.407491653026595	-2.58572858392801	-6.08910043021113	1	Q1
4198	2011-2012	66358	1	102	Male	64	Some college or AA degree	Married	133509.443669	Yes	No	Yes	5	7	8	8	13	50	No	No	Yes	300	7	Yes	No Change	Yes	No	No	20	13	50	8	0.222361295221093	-0.662923086926156	0.2335714201454	0.889192995048624	0.682202623488961	0	Q3
4211	2011-2012	66371	2	99	Male	77	High school graduate/GED or equivalent	Married	10769.823368	Yes	Yes	Yes	3	4	5	3	17	48	No	No	No	600	6	No	Better Now	Yes	No	Yes	12	17	48	3	-1.50415439361716	0.0692450209047817	0.117014497750492	-1.28263299181177	-2.60052786677365	1	Q1
4213	2011-2012	66373	1	94	Female	68	9-11th grade (Includes 12th grade with no diploma)	Married	39491.917359	Yes	Yes	Yes	5	6	7	5	19	27	Yes	No	No	180	8	No	No Change	Yes	No	Yes	18	19	27	5	-0.20926762698847	0.435329074820251	-1.10683318739604	-0.413902597067613	-1.29467433663188	0	Q2
4221	2011-2012	66381	2	99	Male	66	Some college or AA degree	Widowed	5900.343568	Yes	No	Yes	5	7	9	5	18	55	Yes	Yes	No	600	4	No	Worse Now	Yes	No	Yes	21	18	55	5	0.438175756325874	0.252287047862516	0.52496372613267	-0.413902597067613	0.801523933253449	0	Q3
4239	2011-2012	66399	3	90	Male	61	College graduate or above	Married	6994.794831	Yes	No	No	7	7	8	5	26	76	No	No	Yes	360	3	No	No Change	Yes	No	No	22	26	76	5	0.653990217430656	1.71662326352439	1.74881141127921	-0.413902597067613	3.70552229516664	0	Q4
4242	2011-2012	66402	1	91	Male	60	Some college or AA degree	Living with partner	120347.630506	Yes	Yes	Yes	4	5	9	7	16	67	No	No	No	240	8	No	No Change	No	No	No	18	16	67	7	-0.20926762698847	-0.113797006052953	1.22430526050212	0.454827797676545	1.35606842513724	0	Q3
4256	2011-2012	66416	1	98	Female	63	High school graduate/GED or equivalent	Married	131590.908764	Yes	No	No	6	8	9	8	23	61	No	No	No	300	8	No	No Change	Yes	No	No	23	23	61	8	0.869804678535437	1.16749718265119	0.874634493317395	0.889192995048624	3.80112934955265	0	Q4
4261	2011-2012	66421	1	96	Male	73	College graduate or above	Married	13015.339209	Yes	No	No	7	9	8	3	18	54	Yes	No	No	480	7	No	No Change	Yes	No	No	24	18	54	3	1.08561913964022	0.252287047862516	0.466685264935216	-1.28263299181177	0.52195846062618	0	Q3
4267	2011-2012	66427	2	97	Male	63	Less than 9th grade	Divorced	8644.133303	No	Yes	Yes	3	7	5	5	13	25	No	No	No	240	7	No	No Change	Yes	No	No	15	13	25	5	-0.856711010302813	-0.662923086926156	-1.22339010979095	-0.413902597067613	-3.15692680408754	1	Q1
4269	2011-2012	66429	2	90	Female	69	Some college or AA degree	Divorced	10308.451947	No	Yes	Yes	4	7	9	8	10	11	No	No	Yes	15	8	No	No Change	Yes	No	No	20	10	11	8	0.222361295221093	-1.21204916779936	-2.03928856655531	0.889192995048624	-2.13978344408495	1	Q1
4276	2011-2012	66436	1	100	Female	74	9-11th grade (Includes 12th grade with no diploma)	Married	18835.667339	No	Yes	No	6	7	9	5	10	33	No	No	No	480	7	No	Better Now	Yes	No	No	22	10	33	5	0.653990217430656	-1.21204916779936	-0.75716242021132	-0.413902597067613	-1.72912396764764	0	Q2
4281	2011-2012	66441	2	94	Male	74	College graduate or above	Married	12419.035396	No	Yes	No	5	7	8	4	13	25	No	No	No	720	7	No	No Change	Yes	No	No	20	13	25	4	0.222361295221093	-0.662923086926156	-1.22339010979095	-0.848267794439691	-2.51221969593571	1	Q1
4296	2011-2012	66456	2	101	Female	70	High school graduate/GED or equivalent	Separated	13702.031196	No	Yes	Yes	6	8	9	6	16	50	No	Yes	No	180	7	No	No Change	Yes	No	No	23	16	50	6	0.869804678535437	-0.113797006052953	0.2335714201454	0.0204626003044664	1.01004169293235	0	Q3
4297	2011-2012	66457	1	90	Male	70	9-11th grade (Includes 12th grade with no diploma)	Married	17530.388953	Yes	Yes	Yes	5	8	9	8	4	31	Yes	No	No	360	4	No	No Change	Yes	No	No	22	4	31	8	0.653990217430656	-2.31030132954577	-0.873719342606228	0.889192995048624	-1.64083745967272	0	Q2
4298	2011-2012	66458	1	97	Female	70	Some college or AA degree	Divorced	21220.947807	Yes	Yes	Yes	4	6	8	7	13	56	Yes	Yes	No	240	5	Yes	No Change	Yes	No	No	18	13	56	7	-0.20926762698847	-0.662923086926156	0.583242187330124	0.454827797676545	0.165879271092044	0	Q3
4312	2011-2012	66472	1	103	Male	61	Some college or AA degree	Married	115113.492348	No	Yes	Yes	6	8	7	6	27	79	Yes	No	No	720	7	Yes	No Change	Yes	No	No	21	27	79	6	0.438175756325874	1.89966529048213	1.92364679487157	0.0204626003044664	4.28195044198404	0	Q4
4315	2011-2012	66475	1	93	Female	61	9-11th grade (Includes 12th grade with no diploma)	Married	12838.398002	No	No	Yes	6	9	9	8	18	29	No	No	No	360	8	No	No Change	Yes	No	No	24	18	29	8	1.08561913964022	0.252287047862516	-0.990276265001137	0.889192995048624	1.23682291755022	0	Q3
4316	2011-2012	66476	1	101	Male	60	Some college or AA degree	Divorced	130104.237054	Yes	Yes	No	6	8	8	7	21	60	No	Yes	Yes	120	6	No	No Change	Yes	No	No	22	21	60	7	0.653990217430656	0.80141312873572	0.816356032119941	0.454827797676545	2.72658717596286	0	Q4
4344	2011-2012	66504	2	94	Male	70	Some college or AA degree	Divorced	56320.756196	Yes	Yes	No	5	6	7	6	17	62	Yes	Yes	No	480	8	Yes	No Change	Yes	No	No	18	17	62	6	-0.20926762698847	0.0692450209047817	0.932912954514849	0.0204626003044664	0.813352948735628	0	Q3
4347	2011-2012	66507	2	94	Male	74	High school graduate/GED or equivalent	Divorced	62471.592039	Yes	Yes	Yes	6	9	7	5	24	31	No	Yes	No	240	7	No	No Change	Yes	No	No	22	24	31	5	0.653990217430656	1.35053920960892	-0.873719342606228	-0.413902597067613	0.716907487365738	0	Q3
4349	2011-2012	66509	1	94	Female	70	Some college or AA degree	Widowed	53192.834838	No	Yes	No	6	7	8	5	18	58	No	No	Yes	420	6	No	No Change	Yes	No	No	21	18	58	5	0.438175756325874	0.252287047862516	0.699799109725033	-0.413902597067613	0.976359316845811	0	Q3
4353	2011-2012	66513	3	90	Male	69	College graduate or above	Widowed	7804.776102	Yes	No	No	4	7	9	9	23	46	Yes	No	No	480	7	No	Worse Now	Yes	No	No	20	23	46	9	0.222361295221093	1.16749718265119	0.000457575355583353	1.3235581924207	2.71387424564857	0	Q4
4355	2011-2012	66515	1	90	Female	70	College graduate or above	Divorced	15527.475853	Yes	No	No	7	7	10	8	13	81	No	No	Yes	600	6	No	No Change	Yes	No	No	24	13	81	8	1.08561913964022	-0.662923086926156	2.04020371726648	0.889192995048624	3.35209276502916	0	Q4
4358	2011-2012	66518	2	95	Female	80	Less than 9th grade	Widowed	11430.282078	No	Yes	Yes	4	8	8	7	11	19	No	No	No	360	5	No	No Change	Yes	No	No	20	11	19	7	0.222361295221093	-1.02900714084163	-1.57306087697568	0.454827797676545	-1.92487892491966	0	Q2
4363	2011-2012	66523	1	99	Female	66	College graduate or above	Widowed	10440.656902	No	No	Yes	7	8	8	6	16	63	Yes	Yes	No	480	6	No	Better Now	Yes	No	No	23	16	63	6	0.869804678535437	-0.113797006052953	0.991191415712303	0.0204626003044664	1.76766168849925	0	Q3
4367	2011-2012	66527	1	96	Female	74	College graduate or above	Never married	15040.28544	No	No	No	6	8	9	9	9	36	No	Yes	No	480	7	No	No Change	Yes	No	No	23	9	36	9	0.869804678535437	-1.39509119475709	-0.582327036618958	1.3235581924207	0.215944639580088	0	Q3
4373	2011-2012	66533	2	101	Male	79	Some college or AA degree	Widowed	17448.661073	Yes	No	Yes	5	5	8	6	9	18	Yes	No	No	240	6	No	No Change	Yes	No	No	18	9	18	6	-0.20926762698847	-1.39509119475709	-1.63133933817313	0.0204626003044664	-3.21523555961423	1	Q1
4378	2011-2012	66538	2	100	Male	69	Some college or AA degree	Married	93784.871586	Yes	Yes	No	5	9	9	9	21	60	No	Yes	No	240	6	No	No Change	Yes	No	No	23	21	60	9	0.869804678535437	0.80141312873572	0.816356032119941	1.3235581924207	3.8111320318118	0	Q4
4381	2011-2012	66541	2	95	Female	70	High school graduate/GED or equivalent	Married	16840.218806	No	Yes	No	7	10	10	8	13	54	No	No	No	480	7	No	No Change	Yes	No	No	27	13	54	8	1.73306252295456	-0.662923086926156	0.466685264935216	0.889192995048624	2.42601769601225	0	Q4
4382	2011-2012	66542	2	96	Male	63	Some college or AA degree	Married	8952.58549	Yes	Yes	No	5	6	8	6	12	30	Yes	Yes	No	900	4	No	No Change	Yes	No	No	19	12	30	6	0.00654683411631175	-0.845965113883891	-0.931997803803682	0.0204626003044664	-1.7509534832668	0	Q2
4387	2011-2012	66547	2	91	Male	65	College graduate or above	Married	144513.945685	Yes	Yes	Yes	8	8	7	4	35	63	No	No	No	600	9	No	No Change	Yes	No	No	23	35	63	4	0.869804678535437	3.364001506144	0.991191415712303	-0.848267794439691	4.37672980595205	0	Q4
4394	2011-2012	66554	1	101	Male	60	High school graduate/GED or equivalent	Married	169284.299948	Yes	No	Yes	3	5	5	2	14	52	No	Yes	No	240	6	No	Better Now	Yes	No	Yes	13	14	52	2	-1.28833993251238	-0.479881059968422	0.350128342540308	-1.71699818918385	-3.13509083912434	1	Q1
4396	2011-2012	66556	1	91	Male	60	College graduate or above	Married	120347.630506	Yes	Yes	Yes	4	6	7	6	16	64	No	No	No	600	6	No	Better Now	Yes	No	No	17	16	64	6	-0.425082088093251	-0.113797006052953	1.04946987690976	0.0204626003044664	0.53105338306802	0	Q3
4403	2011-2012	66563	1	96	Female	73	Some college or AA degree	Married	15756.489509	Yes	Yes	No	7	7	9	7	16	54	Yes	No	No	480	5	No	No Change	Yes	No	No	23	16	54	7	0.869804678535437	-0.113797006052953	0.466685264935216	0.454827797676545	1.67752073509425	0	Q3
4405	2011-2012	66565	1	94	Female	66	Some college or AA degree	Divorced	38685.959862	Yes	No	Yes	6	9	9	9	28	78	No	Yes	No	360	6	No	No Change	Yes	No	No	24	28	78	9	1.08561913964022	2.08270731743986	1.86536833367411	1.3235581924207	6.3572529831749	0	Q4
4409	2011-2012	66569	2	90	Female	62	9-11th grade (Includes 12th grade with no diploma)	Divorced	12994.252166	No	No	Yes	8	7	9	6	11	35	No	Yes	Yes	120	8	No	No Change	Yes	No	No	24	11	35	6	1.08561913964022	-1.02900714084163	-0.640605497816412	0.0204626003044664	-0.563530898713353	0	Q2
4423	2011-2012	66583	1	98	Male	64	Some college or AA degree	Married	9576.156071	Yes	Yes	No	7	9	9	7	22	77	No	No	No	120	7	No	No Change	Yes	No	No	25	22	77	7	1.301433600745	0.984455155693454	1.80708987247666	0.454827797676545	4.54780642659166	0	Q4
4434	2011-2012	66594	2	98	Male	61	High school graduate/GED or equivalent	Divorced	9879.499027	Yes	Yes	Yes	3	4	4	6	9	39	No	No	No	60	6	Yes	Worse Now	No	No	Yes	11	9	39	6	-1.71996885472194	-1.39509119475709	-0.407491653026595	0.0204626003044664	-3.50208910220116	1	Q1
4440	2011-2012	66600	1	96	Female	64	Some college or AA degree	Divorced	10786.590089	No	No	Yes	8	9	10	9	25	53	No	No	No	480	8	No	Better Now	Yes	No	No	27	25	53	9	1.73306252295456	1.53358123656666	0.408406803737762	1.3235581924207	4.99860875567968	0	Q4
4452	2011-2012	66612	2	99	Male	64	College graduate or above	Married	10911.761454	Yes	Yes	Yes	2	5	7	7	16	73	Yes	No	Yes	600	7	No	No Change	Yes	No	No	14	16	73	7	-1.07252547140759	-0.113797006052953	1.57397602768684	0.454827797676545	0.842481347902842	0	Q3
4459	2011-2012	66619	1	95	Female	72	High school graduate/GED or equivalent	Married	74475.92188	Yes	No	No	5	8	8	6	15	60	No	No	No	180	9	No	No Change	Yes	No	No	21	15	60	6	0.438175756325874	-0.296839033010687	0.816356032119941	0.0204626003044664	0.978155355739594	0	Q3
4463	2011-2012	66623	3	90	Male	62	Some college or AA degree	Divorced	7804.776102	No	Yes	Yes	4	7	7	7	13	63	Yes	No	No	480	7	No	No Change	Yes	No	No	18	13	63	7	-0.20926762698847	-0.662923086926156	0.991191415712303	0.454827797676545	0.573828499474223	0	Q3
4471	2011-2012	66631	1	99	Female	69	9-11th grade (Includes 12th grade with no diploma)	Divorced	10604.379638	No	Yes	No	6	6	7	6	20	49	No	Yes	Yes	360	8	No	No Change	Yes	No	No	19	20	49	6	0.00654683411631175	0.618371101777985	0.175292958947946	0.0204626003044664	0.820673495146709	0	Q3
4475	2011-2012	66635	1	96	Male	78	College graduate or above	Married	9256.016034	Yes	Yes	Yes	6	7	8	8	16	42	No	Yes	No	240	5	No	Worse Now	No	No	No	21	16	42	8	0.438175756325874	-0.113797006052953	-0.232656269434233	0.889192995048624	0.980915475887313	0	Q3
4484	2011-2012	66644	1	99	Female	63	College graduate or above	Living with partner	32536.716665	Yes	Yes	Yes	8	8	10	9	36	63	No	No	Yes	300	10	No	No Change	Yes	No	Yes	26	36	63	9	1.51724806184978	3.54704353310174	0.991191415712303	1.3235581924207	7.37904120308452	0	Q4
4486	2011-2012	66646	1	97	Female	70	Some college or AA degree	Widowed	85457.008484	Yes	No	No	6	8	9	9	17	69	No	Yes	No	240	6	No	No Change	Yes	No	No	23	17	69	9	0.869804678535437	0.0692450209047817	1.34086218289703	1.3235581924207	3.60347007475795	0	Q4
4501	2011-2012	66661	2	95	Male	68	Some college or AA degree	Married	20440.871021	Yes	No	No	5	9	10	7	21	59	No	Yes	No	180	7	No	Better Now	No	No	No	24	21	59	7	1.08561913964022	0.80141312873572	0.758077570922487	0.454827797676545	3.09993763697497	0	Q4
4503	2011-2012	66663	2	97	Male	62	College graduate or above	Married	9645.104203	No	Yes	Yes	6	8	9	8	11	63	No	No	No	660	6	Yes	No Change	Yes	No	No	23	11	63	8	0.869804678535437	-1.02900714084163	0.991191415712303	0.889192995048624	1.72118194845474	0	Q3
4508	2011-2012	66668	1	100	Female	64	Some college or AA degree	Married	101809.075589	Yes	No	No	4	7	7	6	22	71	No	Yes	No	60	6	No	No Change	Yes	No	No	18	22	71	6	-0.20926762698847	0.984455155693454	1.45741910529194	0.0204626003044664	2.25306923430139	0	Q4
4509	2011-2012	66669	2	91	Female	63	College graduate or above	Married	141946.841153	Yes	Yes	No	5	8	10	7	24	53	No	No	No	360	8	No	No Change	Yes	No	No	23	24	53	7	0.869804678535437	1.35053920960892	0.408406803737762	0.454827797676545	3.08357848955867	0	Q4
4512	2011-2012	66672	2	94	Male	60	College graduate or above	Married	9135.681188	Yes	Yes	Yes	3	7	7	7	15	80	No	No	No	420	7	No	Worse Now	Yes	No	No	17	15	80	7	-0.425082088093251	-0.296839033010687	1.98192525606902	0.454827797676545	1.71483193264163	0	Q3
4514	2011-2012	66674	1	101	Female	80	Less than 9th grade	Divorced	40990.264786	Yes	Yes	Yes	4	3	3	4	15	38	Borderline	No	No	240	8	No	Worse Now	Yes	No	No	10	15	38	4	-1.93578331582672	-0.296839033010687	-0.46577011422405	-0.848267794439691	-3.54666025750115	1	Q1
4530	2011-2012	66690	2	102	Male	65	Less than 9th grade	Married	14844.985608	Yes	No	Yes	3	6	7	5	24	16	No	No	No	240	5	Yes	Worse Now	Yes	Yes	No	16	24	16	5	-0.640896549198032	1.35053920960892	-1.74789626056804	-0.413902597067613	-1.45215619722476	0	Q2
4535	2011-2012	66695	1	98	Male	60	High school graduate/GED or equivalent	Divorced	21214.570635	Yes	Yes	Yes	8	7	8	8	21	79	No	No	No	360	7	No	Better Now	Yes	No	No	23	21	79	8	0.869804678535437	0.80141312873572	1.92364679487157	0.889192995048624	4.48405759719135	0	Q4
4550	2011-2012	66710	1	96	Male	66	College graduate or above	Married	9548.677283	No	No	Yes	8	10	10	10	13	45	No	No	No	300	6	No	No Change	Yes	No	No	28	13	45	10	1.94887698405934	-0.662923086926156	-0.0578208858418708	1.75792338979278	2.9860564010841	0	Q4
4555	2011-2012	66715	2	101	Male	64	High school graduate/GED or equivalent	Married	9609.942052	Yes	Yes	Yes	7	7	7	8	17	38	Yes	No	No	420	5	Yes	No Change	Yes	No	No	21	17	38	8	0.438175756325874	0.0692450209047817	-0.46577011422405	0.889192995048624	0.930843658055231	0	Q3
4569	2011-2012	66729	2	91	Female	64	College graduate or above	Married	141946.841153	Yes	No	No	6	7	9	7	22	66	No	Yes	No	120	7	No	No Change	Yes	No	No	22	22	66	7	0.653990217430656	0.984455155693454	1.16602679930467	0.454827797676545	3.25929997010532	0	Q4
4581	2011-2012	66741	2	94	Female	73	Some college or AA degree	Divorced	20582.498016	Yes	No	No	2	3	4	3	14	43	No	Yes	Yes	300	7	Yes	No Change	Yes	No	No	9	14	43	3	-2.1515977769315	-0.479881059968422	-0.174377808236779	-1.28263299181177	-4.08848963694847	1	Q1
4583	2011-2012	66743	2	93	Female	68	Less than 9th grade	Separated	9440.710379	Yes	No	Yes	4	3	4	3	15	22	No	No	Yes	60	6	No	No Change	Yes	No	No	11	15	22	3	-1.71996885472194	-0.296839033010687	-1.39822549338332	-1.28263299181177	-4.69766637292771	1	Q1
4588	2011-2012	66748	2	92	Male	73	Some college or AA degree	Divorced	9885.036833	Yes	No	Yes	5	9	8	6	17	55	No	No	No	600	8	No	No Change	Yes	No	No	22	17	55	6	0.653990217430656	0.0692450209047817	0.52496372613267	0.0204626003044664	1.26866156477257	0	Q3
4590	2011-2012	66750	1	93	Female	73	9-11th grade (Includes 12th grade with no diploma)	Divorced	23195.943223	No	No	No	4	7	9	7	21	35	No	No	No	420	8	No	No Change	Yes	No	No	20	21	35	7	0.222361295221093	0.80141312873572	-0.640605497816412	0.454827797676545	0.837996723816946	0	Q3
4598	2011-2012	66758	1	95	Female	80	Some college or AA degree	Widowed	65791.533402	No	Yes	Yes	2	3	4	4	14	46	No	No	No	600	8	No	No Change	Yes	No	No	9	14	46	4	-2.1515977769315	-0.479881059968422	0.000457575355583353	-0.848267794439691	-3.47928905598403	1	Q1
4603	2011-2012	66763	2	91	Female	80	High school graduate/GED or equivalent	Married	61529.339683	No	Yes	No	6	8	9	9	20	50	Yes	No	No	540	6	No	Worse Now	No	No	No	23	20	50	9	0.869804678535437	0.618371101777985	0.2335714201454	1.3235581924207	3.04530539287953	0	Q4
4636	2011-2012	66796	1	95	Male	70	High school graduate/GED or equivalent	Married	82653.579173	Yes	Yes	Yes	2	7	9	8	19	50	No	Yes	No	120	7	No	No Change	Yes	No	No	18	19	50	8	-0.20926762698847	0.435329074820251	0.2335714201454	0.889192995048624	1.34882586302581	0	Q3
4644	2011-2012	66804	2	101	Male	74	Less than 9th grade	Widowed	13581.00423	Yes	No	No	4	7	9	5	17	13	Yes	No	No	300	5	No	No Change	Yes	No	No	20	17	13	5	0.222361295221093	0.0692450209047817	-1.9227316441604	-0.413902597067613	-2.04502792510214	0	Q2
4648	2011-2012	66808	2	95	Male	63	9-11th grade (Includes 12th grade with no diploma)	Married	6182.885443	Yes	No	No	4	7	9	6	10	32	No	Yes	Yes	360	6	Yes	Worse Now	Yes	No	No	20	10	32	6	0.222361295221093	-1.21204916779936	-0.815440881408774	0.0204626003044664	-1.78466615368257	0	Q2
4657	2011-2012	66817	1	94	Female	72	High school graduate/GED or equivalent	Widowed	26177.958982	Yes	Yes	Yes	7	8	10	8	22	48	No	Yes	No	360	6	Yes	No Change	Yes	No	No	25	22	48	8	1.301433600745	0.984455155693454	0.117014497750492	0.889192995048624	3.29209624923757	0	Q4
4672	2011-2012	66832	1	99	Male	75	College graduate or above	Widowed	7606.53553	Yes	Yes	Yes	5	5	6	4	20	29	No	Yes	No	420	8	No	No Change	Yes	No	No	16	20	29	4	-0.640896549198032	0.618371101777985	-0.990276265001137	-0.848267794439691	-1.86106950686087	0	Q2
4678	2011-2012	66838	1	101	Female	65	Some college or AA degree	Widowed	155477.549686	Yes	Yes	Yes	5	7	8	5	14	54	No	Yes	No	360	7	No	No Change	Yes	No	No	20	14	54	5	0.222361295221093	-0.479881059968422	0.466685264935216	-0.413902597067613	-0.204737096879725	0	Q2
4703	2011-2012	66863	2	96	Male	77	College graduate or above	Married	74773.070249	Yes	No	No	4	8	8	6	14	59	No	No	No	480	6	Yes	No Change	Yes	No	No	20	14	59	6	0.222361295221093	-0.479881059968422	0.758077570922487	0.0204626003044664	0.521020406479625	0	Q3
4715	2011-2012	66875	3	90	Female	69	Some college or AA degree	Married	11342.54557	No	Yes	Yes	4	8	8	7	14	37	No	No	No	600	6	No	No Change	Yes	Yes	No	20	14	37	7	0.222361295221093	-0.479881059968422	-0.524048575421504	0.454827797676545	-0.326740542492287	0	Q2
4716	2011-2012	66876	2	91	Female	62	Some college or AA degree	Married	139412.076132	Yes	Yes	Yes	7	9	9	9	18	80	No	No	No	300	6	Yes	No Change	Yes	No	No	25	18	80	9	1.301433600745	0.252287047862516	1.98192525606902	1.3235581924207	4.85920409709724	0	Q4
4717	2011-2012	66877	2	98	Female	80	High school graduate/GED or equivalent	Married	64695.241485	No	Yes	No	5	8	9	8	13	43	No	No	No	360	8	No	No Change	Yes	Yes	Yes	22	13	43	8	0.653990217430656	-0.662923086926156	-0.174377808236779	0.889192995048624	0.705882317316345	0	Q3
4725	2011-2012	66885	2	95	Male	76	Less than 9th grade	Married	7260.756717	Yes	Yes	Yes	5	7	7	6	12	24	Yes	No	No	180	6	No	No Change	Yes	No	No	19	12	24	6	0.00654683411631175	-0.845965113883891	-1.28166857098841	0.0204626003044664	-2.10062425045152	0	Q2
4733	2011-2012	66893	1	95	Male	60	High school graduate/GED or equivalent	Married	169079.116739	Yes	No	No	5	6	7	5	13	78	Yes	No	No	720	6	No	No Change	Yes	No	No	18	13	78	5	-0.20926762698847	-0.662923086926156	1.86536833367411	-0.413902597067613	0.579275022691876	0	Q3
4736	2011-2012	66896	2	101	Male	64	9-11th grade (Includes 12th grade with no diploma)	Married	9234.294003	Yes	Yes	No	5	5	5	5	15	29	No	No	No	120	8	No	No Change	Yes	No	No	15	15	29	5	-0.856711010302813	-0.296839033010687	-0.990276265001137	-0.413902597067613	-2.55772890538225	1	Q1
4741	2011-2012	66901	2	99	Female	68	High school graduate/GED or equivalent	Married	12331.980143	Yes	Yes	Yes	4	5	4	3	14	48	No	No	No	480	8	No	No Change	Yes	No	No	13	14	48	3	-1.28833993251238	-0.479881059968422	0.117014497750492	-1.28263299181177	-2.93383948654208	1	Q1
4758	2011-2012	66918	2	103	Male	72	Less than 9th grade	Married	34960.567692	Yes	Yes	Yes	5	4	6	5	28	46	No	Yes	Yes	240	8	No	No Change	Yes	No	No	15	28	46	5	-0.856711010302813	2.08270731743986	0.000457575355583353	-0.413902597067613	0.812551285425019	0	Q3
4760	2011-2012	66920	2	101	Male	77	Less than 9th grade	Married	18123.138698	Yes	Yes	Yes	4	8	6	5	15	13	No	No	No	420	8	No	No Change	Yes	No	No	18	15	13	5	-0.20926762698847	-0.296839033010687	-1.9227316441604	-0.413902597067613	-2.84274090122717	1	Q1
4769	2011-2012	66929	2	95	Female	63	Some college or AA degree	Married	12882.003985	No	Yes	Yes	5	9	7	5	10	49	No	Yes	Yes	180	8	No	Worse Now	No	No	Yes	21	10	49	5	0.438175756325874	-1.21204916779936	0.175292958947946	-0.413902597067613	-1.01248304959315	0	Q2
4772	2011-2012	66932	2	96	Male	60	Some college or AA degree	Separated	10501.786379	Yes	Yes	No	5	7	9	9	18	67	No	No	No	720	5	No	Worse Now	Yes	No	Yes	21	18	67	9	0.438175756325874	0.252287047862516	1.22430526050212	1.3235581924207	3.23832625711121	0	Q4
4784	2011-2012	66944	1	97	Male	72	College graduate or above	Married	85970.307401	Yes	Yes	Yes	0	8	8	9	14	45	Yes	Yes	Yes	600	8	No	No Change	Yes	No	No	16	14	45	9	-0.640896549198032	-0.479881059968422	-0.0578208858418708	1.3235581924207	0.144959697412378	0	Q3
4797	2011-2012	66957	1	98	Male	62	Some college or AA degree	Married	134969.826866	Yes	Yes	Yes	4	6	7	6	20	55	No	Yes	Yes	180	8	No	Better Now	Yes	Yes	No	17	20	55	6	-0.425082088093251	0.618371101777985	0.52496372613267	0.0204626003044664	0.738715340121871	0	Q3
4814	2011-2012	66974	2	95	Male	72	High school graduate/GED or equivalent	Married	11599.454609	Yes	Yes	Yes	6	8	8	6	12	23	Yes	No	No	660	7	No	No Change	Yes	No	No	22	12	23	6	0.653990217430656	-0.845965113883891	-1.33994703218586	0.0204626003044664	-1.51145932833463	0	Q2
4822	2011-2012	66982	2	95	Female	73	9-11th grade (Includes 12th grade with no diploma)	Widowed	22597.469895	Yes	Yes	Yes	7	8	7	4	12	30	Yes	Yes	No	480	8	No	No Change	Yes	No	No	22	12	30	4	0.653990217430656	-0.845965113883891	-0.931997803803682	-0.848267794439691	-1.97224049469661	0	Q2
4824	2011-2012	66984	2	93	Male	75	Some college or AA degree	Married	56801.747638	No	Yes	Yes	7	7	7	8	16	55	No	No	No	600	7	No	No Change	Yes	No	No	21	16	55	8	0.438175756325874	-0.113797006052953	0.52496372613267	0.889192995048624	1.73853547145422	0	Q3
4825	2011-2012	66985	2	93	Female	77	High school graduate/GED or equivalent	Widowed	19614.829564	Yes	Yes	No	2	3	6	4	15	38	No	No	No	300	6	No	Worse Now	No	Yes	Yes	11	15	38	4	-1.71996885472194	-0.296839033010687	-0.46577011422405	-0.848267794439691	-3.33084579639637	1	Q1
4841	2011-2012	67001	1	91	Male	76	9-11th grade (Includes 12th grade with no diploma)	Married	65543.108264	No	Yes	Yes	4	5	6	6	19	50	No	No	Yes	180	7	No	No Change	Yes	No	No	15	19	50	6	-0.856711010302813	0.435329074820251	0.2335714201454	0.0204626003044664	-0.167347915032696	0	Q2
4843	2011-2012	67003	2	92	Male	68	College graduate or above	Divorced	106753.633419	Yes	No	No	3	5	6	5	28	63	No	No	No	240	7	Yes	Better Now	Yes	No	No	14	28	63	5	-1.07252547140759	2.08270731743986	0.991191415712303	-0.413902597067613	1.58747066467696	0	Q3
4851	2011-2012	67011	2	100	Female	67	Less than 9th grade	Separated	8538.749518	Yes	Yes	No	0	8	8	8	5	18	No	No	No	360	9	No	No Change	Yes	No	No	16	5	18	8	-0.640896549198032	-2.12725930258803	-1.63133933817313	0.889192995048624	-3.51030219491057	1	Q1
4860	2011-2012	67020	2	98	Male	78	College graduate or above	Married	78828.927467	Yes	Yes	No	4	7	7	5	19	49	No	No	No	180	8	Yes	No Change	Yes	No	No	18	19	49	5	-0.20926762698847	0.435329074820251	0.175292958947946	-0.413902597067613	-0.0125481902878856	0	Q2
4865	2011-2012	67025	2	90	Female	78	Less than 9th grade	Married	23904.945555	Yes	Yes	Yes	3	5	6	5	9	16	No	Yes	No	360	9	No	No Change	Yes	No	No	14	9	16	5	-1.07252547140759	-1.39509119475709	-1.74789626056804	-0.413902597067613	-4.62941552380034	1	Q1
4877	2011-2012	67037	2	91	Female	66	Less than 9th grade	Married	18290.186018	No	Yes	Yes	4	5	7	2	18	19	No	No	No	240	7	No	No Change	Yes	No	No	16	18	19	2	-0.640896549198032	0.252287047862516	-1.57306087697568	-1.71699818918385	-3.67866856749504	1	Q1
4886	2011-2012	67046	2	90	Male	66	Some college or AA degree	Never married	7713.03043	Yes	No	No	7	9	8	8	16	46	No	Yes	Yes	240	5	No	Worse Now	Yes	No	Yes	24	16	46	8	1.08561913964022	-0.113797006052953	0.000457575355583353	0.889192995048624	1.86147270399147	0	Q3
4889	2011-2012	67049	2	100	Female	78	9-11th grade (Includes 12th grade with no diploma)	Widowed	10826.303506	Yes	Yes	Yes	4	7	7	5	10	22	Yes	No	No	420	4	No	No Change	Yes	No	No	18	10	22	5	-0.20926762698847	-1.21204916779936	-1.39822549338332	-0.413902597067613	-3.23344488523876	1	Q1
4893	2011-2012	67053	2	93	Male	67	Less than 9th grade	Widowed	8145.424458	No	No	Yes	5	5	7	4	20	14	No	No	No	600	8	No	No Change	Yes	No	No	17	20	14	4	-0.425082088093251	0.618371101777985	-1.86445318296295	-0.848267794439691	-2.51943196371791	1	Q1
4895	2011-2012	67055	1	94	Female	71	9-11th grade (Includes 12th grade with no diploma)	Married	29210.271354	Yes	Yes	Yes	5	6	8	5	17	43	No	Yes	No	360	7	No	No Change	Yes	No	No	19	17	43	5	0.00654683411631175	0.0692450209047817	-0.174377808236779	-0.413902597067613	-0.512488550283298	0	Q2
4906	2011-2012	67066	1	94	Male	65	Some college or AA degree	Married	26422.577042	Yes	No	Yes	4	6	8	7	17	45	No	Yes	No	300	7	No	Worse Now	No	No	Yes	18	17	45	7	-0.20926762698847	0.0692450209047817	-0.0578208858418708	0.454827797676545	0.256984305750987	0	Q3
4910	2011-2012	67070	2	95	Female	64	High school graduate/GED or equivalent	Never married	15471.247979	No	No	No	6	7	8	5	20	35	No	No	No	120	4	No	No Change	Yes	Yes	No	21	20	35	5	0.438175756325874	0.618371101777985	-0.640605497816412	-0.413902597067613	0.00203876321983509	0	Q2
4918	2011-2012	67078	1	94	Female	75	Some college or AA degree	Married	28476.609384	No	No	No	3	6	6	5	20	25	No	No	No	240	8	No	Better Now	No	No	No	15	20	25	5	-0.856711010302813	0.618371101777985	-1.22339010979095	-0.413902597067613	-1.87563261538339	0	Q2
4932	2011-2012	67092	1	90	Male	76	College graduate or above	Living with partner	67969.319596	Yes	No	Yes	3	5	5	3	17	54	No	No	No	300	8	No	No Change	Yes	No	No	13	17	54	3	-1.28833993251238	0.0692450209047817	0.466685264935216	-1.28263299181177	-2.03504263848415	0	Q2
4934	2011-2012	67094	1	96	Male	60	College graduate or above	Married	6085.921613	No	Yes	No	6	8	10	8	21	65	Yes	No	No	180	4	No	No Change	No	No	No	24	21	65	8	1.08561913964022	0.80141312873572	1.10774833810721	0.889192995048624	3.88397360153177	0	Q4
4952	2011-2012	67112	2	96	Female	64	College graduate or above	Married	9981.600708	Yes	Yes	No	7	8	10	8	19	51	No	No	No	600	8	No	No Change	Yes	No	No	25	19	51	8	1.301433600745	0.435329074820251	0.291849881342854	0.889192995048624	2.91780555195673	0	Q4
4977	2011-2012	67137	2	98	Male	67	Less than 9th grade	Married	8948.405799	No	No	No	3	4	5	6	13	33	Yes	No	No	600	5	No	No Change	Yes	No	No	12	13	33	6	-1.50415439361716	-0.662923086926156	-0.75716242021132	0.0204626003044664	-2.90377730045017	1	Q1
4981	2011-2012	67141	2	96	Female	72	Some college or AA degree	Married	74326.626155	Yes	No	Yes	7	10	9	8	15	61	No	Yes	No	120	6	No	No Change	Yes	No	No	26	15	61	8	1.51724806184978	-0.296839033010687	0.874634493317395	0.889192995048624	2.98423651720511	0	Q4
4988	2011-2012	67148	2	90	Female	68	High school graduate/GED or equivalent	Widowed	10855.679158	No	No	No	3	5	4	3	11	28	No	No	Yes	60	8	No	No Change	No	No	No	12	11	28	3	-1.50415439361716	-1.02900714084163	-1.04855472619859	-1.28263299181177	-4.86434925246914	1	Q1
4989	2011-2012	67149	2	100	Female	65	Some college or AA degree	Married	9943.806181	Yes	Yes	No	6	8	10	8	10	59	No	No	No	120	6	No	No Change	Yes	No	No	24	10	59	8	1.08561913964022	-1.21204916779936	0.758077570922487	0.889192995048624	1.52084053781197	0	Q3
4999	2011-2012	67159	2	92	Male	80	College graduate or above	Married	12419.035396	Yes	Yes	No	3	6	6	5	12	40	No	No	No	300	10	No	No Change	No	Yes	No	15	12	40	5	-0.856711010302813	-0.845965113883891	-0.349213191829141	-0.413902597067613	-2.46579191308346	1	Q1
5017	2011-2012	67177	1	94	Female	74	9-11th grade (Includes 12th grade with no diploma)	Widowed	69187.508251	Yes	No	No	5	0	7	7	13	67	No	Yes	No	660	6	No	No Change	Yes	No	No	12	13	67	7	-1.50415439361716	-0.662923086926156	1.22430526050212	0.454827797676545	-0.487944422364649	0	Q2
5020	2011-2012	67180	1	96	Female	78	9-11th grade (Includes 12th grade with no diploma)	Married	15507.238104	No	Yes	Yes	4	5	4	4	5	13	Yes	No	No	300	4	No	No Change	No	Yes	No	13	5	13	4	-1.28833993251238	-2.12725930258803	-1.9227316441604	-0.848267794439691	-6.1865986737005	1	Q1
5037	2011-2012	67197	1	101	Female	73	Some college or AA degree	Married	66961.54455	Yes	Yes	No	5	9	9	6	11	30	No	No	No	840	8	No	No Change	Yes	No	No	23	11	30	6	0.869804678535437	-1.02900714084163	-0.931997803803682	0.0204626003044664	-1.0707376658054	0	Q2
5048	2011-2012	67208	2	100	Male	67	9-11th grade (Includes 12th grade with no diploma)	Married	7173.650989	Yes	No	No	5	7	8	5	15	35	No	No	No	180	6	No	No Change	Yes	No	No	20	15	35	5	0.222361295221093	-0.296839033010687	-0.640605497816412	-0.413902597067613	-1.12898583267362	0	Q2
5049	2011-2012	67209	1	102	Female	80	College graduate or above	Widowed	57877.507418	No	Yes	Yes	4	6	7	3	19	32	No	Yes	No	300	8	No	No Change	No	Yes	No	17	19	32	3	-0.425082088093251	0.435329074820251	-0.815440881408774	-1.28263299181177	-2.08782688649354	0	Q2
5062	2011-2012	67222	2	102	Female	80	Less than 9th grade	Married	70136.543572	Yes	Yes	Yes	5	7	7	6	12	33	No	No	No	600	8	No	No Change	Yes	No	No	19	12	33	6	0.00654683411631175	-0.845965113883891	-0.75716242021132	0.0204626003044664	-1.57611809967443	0	Q2
5065	2011-2012	67225	3	90	Male	80	College graduate or above	Widowed	9127.657215	Yes	No	No	1	3	4	3	13	34	No	No	No	240	8	No	Worse Now	Yes	No	No	8	13	34	3	-2.36741223803628	-0.662923086926156	-0.698883959013866	-1.28263299181177	-5.01185227578808	1	Q1
5069	2011-2012	67229	2	91	Male	65	High school graduate/GED or equivalent	Living with partner	141933.339512	Yes	No	Yes	4	7	10	9	20	46	Borderline	No	No	480	7	No	No Change	Yes	No	Yes	21	20	46	9	0.438175756325874	0.618371101777985	0.000457575355583353	1.3235581924207	2.38056262588015	0	Q4
5098	2011-2012	67258	2	94	Female	73	High school graduate/GED or equivalent	Married	62240.534341	No	Yes	Yes	5	8	8	7	17	54	No	No	No	360	6	No	No Change	Yes	No	No	21	17	54	7	0.438175756325874	0.0692450209047817	0.466685264935216	0.454827797676545	1.42893383984242	0	Q3
5104	2011-2012	67264	1	101	Female	77	9-11th grade (Includes 12th grade with no diploma)	Widowed	86779.337922	No	Yes	No	5	7	7	5	8	32	No	Yes	No	300	8	No	No Change	Yes	No	No	19	8	32	5	0.00654683411631175	-1.57813322171483	-0.815440881408774	-0.413902597067613	-2.8009298660749	1	Q1
5115	2011-2012	67275	2	98	Male	77	Less than 9th grade	Married	18119.902269	Yes	No	No	4	6	7	0	15	30	No	No	No	480	7	No	No Change	Yes	No	No	17	15	30	0	-0.425082088093251	-0.296839033010687	-0.931997803803682	-2.58572858392801	-4.23964750883563	1	Q1
5116	2011-2012	67276	2	90	Female	60	9-11th grade (Includes 12th grade with no diploma)	Divorced	10855.679158	No	No	Yes	3	7	7	4	14	22	No	No	Yes	120	6	No	No Change	Yes	No	No	17	14	22	4	-0.425082088093251	-0.479881059968422	-1.39822549338332	-0.848267794439691	-3.15145643588468	1	Q1
5125	2011-2012	67285	3	91	Female	70	College graduate or above	Widowed	23916.215243	Yes	No	No	4	6	8	7	18	46	No	No	No	360	8	No	No Change	Yes	No	No	18	18	46	7	-0.20926762698847	0.252287047862516	0.000457575355583353	0.454827797676545	0.498304793906175	0	Q3
5131	2011-2012	67291	1	100	Female	74	College graduate or above	Married	36239.184013	Yes	No	Yes	9	10	9	9	9	78	Borderline	No	No	480	8	No	No Change	Yes	No	No	28	9	78	9	1.94887698405934	-1.39509119475709	1.86536833367411	1.3235581924207	3.74271231539707	0	Q4
5140	2011-2012	67300	2	91	Male	72	Some college or AA degree	Married	77299.00621	Yes	Yes	Yes	7	7	6	7	21	45	No	No	Yes	480	8	No	No Change	Yes	No	No	20	21	45	7	0.222361295221093	0.80141312873572	-0.0578208858418708	0.454827797676545	1.42078133579149	0	Q3
5149	2011-2012	67309	2	93	Male	72	College graduate or above	Married	15704.333986	Yes	No	Yes	4	5	7	0	15	41	No	No	No	600	7	No	Worse Now	Yes	No	No	16	15	41	0	-0.640896549198032	-0.296839033010687	-0.290934730631687	-2.58572858392801	-3.81439889676841	1	Q1
5154	2011-2012	67314	2	101	Male	62	Some college or AA degree	Married	40941.458273	Yes	No	Yes	5	5	6	6	14	44	Yes	Yes	No	120	8	No	Worse Now	Yes	No	Yes	16	14	44	6	-0.640896549198032	-0.479881059968422	-0.116099347039325	0.0204626003044664	-1.21641435590131	0	Q2
5169	2011-2012	67329	2	96	Female	61	Some college or AA degree	Divorced	14557.124186	No	Yes	Yes	8	8	9	7	22	42	No	No	Yes	180	7	No	No Change	Yes	Yes	No	25	22	42	7	1.301433600745	0.984455155693454	-0.232656269434233	0.454827797676545	2.50806028468077	0	Q4
5177	2011-2012	67337	1	91	Female	73	Some college or AA degree	Divorced	65151.773075	No	No	Yes	4	8	9	7	12	65	No	Yes	No	180	7	No	No Change	Yes	No	No	21	12	65	7	0.438175756325874	-0.845965113883891	1.10774833810721	0.454827797676545	1.15478677822574	0	Q3
5179	2011-2012	67339	2	102	Male	70	College graduate or above	Married	91501.124576	Yes	Yes	Yes	6	9	9	9	25	60	Yes	No	No	480	7	No	Worse Now	Yes	No	Yes	24	25	60	9	1.08561913964022	1.53358123656666	0.816356032119941	1.3235581924207	4.75911460074752	0	Q4
5184	2011-2012	67344	1	93	Male	60	College graduate or above	Married	9847.238527	Yes	No	Yes	2	6	6	5	22	48	Yes	No	Yes	360	8	No	No Change	Yes	No	No	14	22	48	5	-1.07252547140759	0.984455155693454	0.117014497750492	-0.413902597067613	-0.384958415031261	0	Q2
5186	2011-2012	67346	2	101	Male	80	High school graduate/GED or equivalent	Divorced	45390.978638	No	Yes	Yes	5	8	8	8	13	31	No	Yes	No	420	8	No	No Change	Yes	No	No	21	13	31	8	0.438175756325874	-0.662923086926156	-0.873719342606228	0.889192995048624	-0.209273678157886	0	Q2
5187	2011-2012	67347	1	92	Male	80	Less than 9th grade	Married	40488.857872	Yes	Yes	Yes	3	6	6	6	12	34	No	No	No	480	10	No	Worse Now	Yes	No	Yes	15	12	34	6	-0.856711010302813	-0.845965113883891	-0.698883959013866	0.0204626003044664	-2.3810974828961	1	Q1
5193	2011-2012	67353	2	92	Male	61	College graduate or above	Married	9371.520203	Yes	Yes	Yes	5	7	9	7	17	77	No	No	No	180	8	No	No Change	Yes	No	No	21	17	77	7	0.438175756325874	0.0692450209047817	1.80708987247666	0.454827797676545	2.76933844738386	0	Q4
5199	2011-2012	67359	1	103	Male	74	College graduate or above	Married	62692.518829	Yes	Yes	No	4	5	7	4	15	56	No	Yes	Yes	360	6	No	No Change	Yes	No	No	16	15	56	4	-0.640896549198032	-0.296839033010687	0.583242187330124	-0.848267794439691	-1.20276118931829	0	Q2
5203	2011-2012	67363	2	90	Male	61	Less than 9th grade	Separated	9380.869295	Yes	No	Yes	3	5	7	5	12	23	No	No	Yes	120	7	No	No Change	No	No	No	15	12	23	5	-0.856711010302813	-0.845965113883891	-1.33994703218586	-0.413902597067613	-3.45652575344018	1	Q1
5229	2011-2012	67389	1	90	Male	62	Less than 9th grade	Widowed	13806.559103	Yes	No	No	4	6	5	4	14	29	Yes	No	No	60	5	Yes	No Change	Yes	No	No	15	14	29	4	-0.856711010302813	-0.479881059968422	-0.990276265001137	-0.848267794439691	-3.17513612971206	1	Q1
5247	2011-2012	67407	1	97	Male	64	High school graduate/GED or equivalent	Married	166235.02721	Yes	No	Yes	5	7	8	6	21	42	No	No	No	180	6	No	Worse Now	No	No	Yes	20	21	42	6	0.222361295221093	0.80141312873572	-0.232656269434233	0.0204626003044664	0.811580754827046	0	Q3
5253	2011-2012	67413	2	101	Male	80	High school graduate/GED or equivalent	Married	36087.933902	Yes	No	Yes	1	4	5	1	11	28	No	No	No	480	8	Yes	No Change	Yes	No	No	10	11	28	1	-1.93578331582672	-1.02900714084163	-1.04855472619859	-2.15136338655593	-6.16470856942286	1	Q1
5254	2011-2012	67414	1	99	Female	77	9-11th grade (Includes 12th grade with no diploma)	Widowed	13445.321496	Yes	Yes	No	7	6	7	6	16	15	Yes	Yes	No	240	8	No	No Change	Yes	No	No	20	16	15	6	0.222361295221093	-0.113797006052953	-1.80617472176549	0.0204626003044664	-1.67714783229289	0	Q2
5258	2011-2012	67418	1	95	Female	80	9-11th grade (Includes 12th grade with no diploma)	Widowed	39416.921733	No	Yes	No	1	4	7	5	17	24	No	Yes	Yes	180	8	No	Worse Now	Yes	No	Yes	12	17	24	5	-1.50415439361716	0.0692450209047817	-1.28166857098841	-0.413902597067613	-3.13048054076839	1	Q1
5269	2011-2012	67429	2	90	Female	65	9-11th grade (Includes 12th grade with no diploma)	Living with partner	12994.252166	No	Yes	Yes	7	9	9	5	15	24	No	Yes	Yes	240	7	No	Worse Now	Yes	No	Yes	25	15	24	5	1.301433600745	-0.296839033010687	-1.28166857098841	-0.413902597067613	-0.690976600321707	0	Q2
5271	2011-2012	67431	2	92	Male	61	9-11th grade (Includes 12th grade with no diploma)	Married	5830.301859	Yes	No	No	3	3	3	4	10	31	Borderline	No	Yes	180	8	No	No Change	Yes	No	No	9	10	31	4	-2.1515977769315	-1.21204916779936	-0.873719342606228	-0.848267794439691	-5.08563408177678	1	Q1
5273	2011-2012	67433	2	98	Male	65	College graduate or above	Divorced	13736.530204	Yes	No	No	1	6	7	3	14	29	No	Yes	No	120	8	No	No Change	Yes	No	No	14	14	29	3	-1.07252547140759	-0.479881059968422	-0.990276265001137	-1.28263299181177	-3.82531578818892	1	Q1
5275	2011-2012	67435	1	93	Male	80	College graduate or above	Married	12967.543396	No	No	No	3	4	8	6	6	40	No	No	No	360	7	No	No Change	No	Yes	No	15	6	40	6	-0.856711010302813	-1.9442172756303	-0.349213191829141	0.0204626003044664	-3.12967887745779	1	Q1
5278	2011-2012	67438	2	92	Male	61	9-11th grade (Includes 12th grade with no diploma)	Married	7268.809657	Yes	Yes	No	4	6	7	6	16	33	No	No	No	420	5	No	Better Now	Yes	No	No	17	16	33	6	-0.425082088093251	-0.113797006052953	-0.75716242021132	0.0204626003044664	-1.27557891405306	0	Q2
5281	2011-2012	67441	1	93	Male	80	College graduate or above	Married	39682.305625	Yes	Yes	No	3	5	6	4	20	49	No	No	No	300	8	No	No Change	Yes	No	No	14	20	49	4	-1.07252547140759	0.618371101777985	0.175292958947946	-0.848267794439691	-1.12712920512136	0	Q2
5292	2011-2012	67452	2	91	Female	60	Some college or AA degree	Divorced	139412.076132	Yes	No	No	8	8	9	9	22	79	No	No	Yes	600	7	No	No Change	No	No	No	25	22	79	9	1.301433600745	0.984455155693454	1.92364679487157	1.3235581924207	5.53309374373073	0	Q4
5294	2011-2012	67454	2	92	Female	76	High school graduate/GED or equivalent	Married	56432.29308	Yes	No	Yes	5	6	7	5	18	41	No	Yes	No	180	8	No	No Change	Yes	No	No	18	18	41	5	-0.20926762698847	0.252287047862516	-0.290934730631687	-0.413902597067613	-0.661817906825253	0	Q2
5295	2011-2012	67455	1	101	Male	70	High school graduate/GED or equivalent	Married	95057.097172	Yes	No	No	3	5	7	2	14	48	No	No	No	360	8	No	No Change	Yes	No	No	15	14	48	2	-0.856711010302813	-0.479881059968422	0.117014497750492	-1.71699818918385	-2.93657576170459	1	Q1
5300	2011-2012	67460	2	103	Female	80	Some college or AA degree	Widowed	49693.466543	Yes	Yes	No	2	7	6	5	12	47	No	No	No	360	8	No	Worse Now	Yes	No	Yes	15	12	47	5	-0.856711010302813	-0.845965113883891	0.0587360365530375	-0.413902597067613	-2.05784268470128	0	Q2
5313	2011-2012	67473	3	92	Female	79	Some college or AA degree	Married	31446.34406	No	Yes	Yes	6	6	7	7	13	26	No	No	Yes	240	8	No	No Change	Yes	No	No	19	13	26	7	0.00654683411631175	-0.662923086926156	-1.1651116485935	0.454827797676545	-1.3666601037268	0	Q2
5320	2011-2012	67480	2	95	Female	62	Some college or AA degree	Widowed	6816.933235	No	Yes	No	2	7	9	6	24	60	No	No	No	300	8	No	No Change	Yes	No	No	18	24	60	6	-0.20926762698847	1.35053920960892	0.816356032119941	0.0204626003044664	1.97809021504486	0	Q3
5321	2011-2012	67481	2	93	Female	69	Some college or AA degree	Divorced	10662.230581	Yes	No	Yes	3	4	7	4	22	62	Yes	Yes	No	240	6	No	Worse Now	Yes	No	Yes	14	22	62	4	-1.07252547140759	0.984455155693454	0.932912954514849	-0.848267794439691	-0.00342515563898271	0	Q2
5323	2011-2012	67483	1	92	Female	64	Less than 9th grade	Divorced	10355.226074	Yes	Yes	No	2	4	6	3	9	32	Borderline	No	No	480	9	No	Better Now	Yes	No	No	12	9	32	3	-1.50415439361716	-1.39509119475709	-0.815440881408774	-1.28263299181177	-4.9973194615948	1	Q1
5327	2011-2012	67487	2	101	Female	75	9-11th grade (Includes 12th grade with no diploma)	Widowed	17728.004854	Yes	Yes	Yes	1	3	3	0	11	4	Yes	No	No	240	8	Yes	Better Now	Yes	No	Yes	7	11	4	0	-2.58322669914106	-1.02900714084163	-2.44723779493749	-2.58572858392801	-8.64520021884819	1	Q1
5329	2011-2012	67489	1	92	Female	80	College graduate or above	Widowed	25084.308361	No	Yes	Yes	3	6	7	5	16	38	Borderline	Yes	No	360	6	No	Better Now	Yes	No	No	16	16	38	5	-0.640896549198032	-0.113797006052953	-0.46577011422405	-0.413902597067613	-1.63436626654265	0	Q2
5333	2011-2012	67493	2	100	Male	76	High school graduate/GED or equivalent	Married	8684.171961	Yes	Yes	Yes	4	4	5	4	28	15	No	No	No	120	6	No	No Change	Yes	No	No	13	28	15	4	-1.28833993251238	2.08270731743986	-1.80617472176549	-0.848267794439691	-1.8600751312777	0	Q2
5339	2011-2012	67499	1	99	Male	73	Some college or AA degree	Married	13314.236759	Yes	No	Yes	5	5	6	4	30	77	No	Yes	No	300	5	No	No Change	Yes	No	No	16	30	77	4	-0.640896549198032	2.44879137135533	1.80708987247666	-0.848267794439691	2.76671690019427	0	Q4
5341	2011-2012	67501	1	95	Female	62	Some college or AA degree	Married	163511.57474	Yes	Yes	Yes	4	7	8	5	22	63	Yes	No	No	720	7	No	Worse Now	Yes	No	Yes	19	22	63	5	0.00654683411631175	0.984455155693454	0.991191415712303	-0.413902597067613	1.56829080845446	0	Q3
5345	2011-2012	67505	1	101	Female	61	College graduate or above	Married	166277.181905	No	No	Yes	6	7	9	7	26	60	No	Yes	No	120	9	No	No Change	Yes	No	No	22	26	60	7	0.653990217430656	1.71662326352439	0.816356032119941	0.454827797676545	3.64179731075153	0	Q4
5349	2011-2012	67509	1	95	Male	79	College graduate or above	Never married	70856.701199	Yes	Yes	Yes	4	7	9	5	19	59	Yes	No	No	300	8	No	Worse Now	Yes	No	No	20	19	59	5	0.222361295221093	0.435329074820251	0.758077570922487	-0.413902597067613	1.00186534389622	0	Q3
5360	2011-2012	67520	1	98	Male	79	High school graduate/GED or equivalent	Married	11855.469704	Yes	Yes	Yes	3	5	6	2	14	37	No	Yes	No	720	12	Yes	Worse Now	Yes	Yes	Yes	14	14	37	2	-1.07252547140759	-0.479881059968422	-0.524048575421504	-1.71699818918385	-3.79345329598137	1	Q1
5361	2011-2012	67521	1	101	Female	76	9-11th grade (Includes 12th grade with no diploma)	Divorced	86779.337922	No	Yes	No	3	6	7	7	19	35	No	Yes	Yes	240	6	No	No Change	Yes	No	No	16	19	35	7	-0.640896549198032	0.435329074820251	-0.640605497816412	0.454827797676545	-0.391345174517648	0	Q2
5365	2011-2012	67525	1	90	Male	67	College graduate or above	Married	11239.197739	No	No	Yes	5	9	8	9	16	73	No	No	Yes	600	7	No	Worse Now	Yes	No	Yes	22	16	73	9	0.653990217430656	-0.113797006052953	1.57397602768684	1.3235581924207	3.43772743148525	0	Q4
5372	2011-2012	67532	1	101	Female	71	Less than 9th grade	Married	94489.544183	Yes	Yes	Yes	2	6	7	3	12	33	No	No	No	480	10	No	No Change	Yes	No	No	15	12	33	3	-0.856711010302813	-0.845965113883891	-0.75716242021132	-1.28263299181177	-3.74247153620979	1	Q1
5388	2011-2012	67548	2	97	Female	68	Some college or AA degree	Widowed	12837.991566	Yes	Yes	Yes	5	5	8	7	22	52	No	No	No	480	6	No	Better Now	Yes	No	No	18	22	52	7	-0.20926762698847	0.984455155693454	0.350128342540308	0.454827797676545	1.58014366892184	0	Q3
5400	2011-2012	67560	2	98	Male	68	Less than 9th grade	Never married	14341.996991	Yes	Yes	No	3	6	7	2	6	22	No	Yes	No	360	6	No	No Change	Yes	No	No	16	6	22	2	-0.640896549198032	-1.9442172756303	-1.39822549338332	-1.71699818918385	-5.70033750739549	1	Q1
5406	2011-2012	67566	1	98	Female	80	Some college or AA degree	Widowed	33729.162412	No	Yes	Yes	4	4	6	3	10	36	Yes	No	No	480	8	No	No Change	Yes	No	No	14	10	36	3	-1.07252547140759	-1.21204916779936	-0.582327036618958	-1.28263299181177	-4.14953466763768	1	Q1
5407	2011-2012	67567	3	91	Male	69	Some college or AA degree	Divorced	9727.194029	Yes	Yes	No	4	6	9	0	14	48	No	No	No	420	8	No	No Change	Yes	No	No	19	14	48	0	0.00654683411631175	-0.479881059968422	0.117014497750492	-2.58572858392801	-2.94204831202963	1	Q1
5417	2011-2012	67577	1	91	Female	60	Some college or AA degree	Divorced	118531.514768	Yes	Yes	Yes	8	9	9	10	28	87	No	Yes	Yes	420	7	No	Better Now	Yes	No	No	26	28	87	10	1.51724806184978	2.08270731743986	2.3898744844512	1.75792338979278	7.74775325353363	0	Q4
5420	2011-2012	67580	1	94	Female	67	9-11th grade (Includes 12th grade with no diploma)	Widowed	42910.885175	No	No	Yes	5	8	9	7	19	54	Yes	Yes	Yes	240	8	No	No Change	Yes	No	No	22	19	54	7	0.653990217430656	0.435329074820251	0.466685264935216	0.454827797676545	2.01083235486267	0	Q3
5427	2011-2012	67587	2	94	Female	80	College graduate or above	Widowed	37148.276517	Yes	No	Yes	7	8	9	9	16	54	Yes	No	No	360	6	No	Worse Now	Yes	No	No	24	16	54	9	1.08561913964022	-0.113797006052953	0.466685264935216	1.3235581924207	2.76206559094318	0	Q4
5436	2011-2012	67596	1	91	Male	63	College graduate or above	Married	9205.449493	No	Yes	No	4	7	8	6	17	68	No	No	No	240	7	No	No Change	Yes	No	No	19	17	68	6	0.00654683411631175	0.0692450209047817	1.28258372169957	0.0204626003044664	1.37883817702513	0	Q3
5438	2011-2012	67598	3	90	Female	80	Less than 9th grade	Divorced	18057.97943	No	No	Yes	1	5	6	2	18	24	Borderline	No	Yes	480	8	No	No Change	Yes	No	No	12	18	24	2	-1.50415439361716	0.252287047862516	-1.28166857098841	-1.71699818918385	-4.2505341059269	1	Q1
5443	2011-2012	67603	1	92	Female	62	Some college or AA degree	Married	17909.086027	Yes	No	Yes	6	8	8	8	26	87	No	No	No	240	7	No	No Change	Yes	No	No	22	26	87	8	0.653990217430656	1.71662326352439	2.3898744844512	0.889192995048624	5.64968096045487	0	Q4
5447	2011-2012	67607	1	97	Female	63	High school graduate/GED or equivalent	Married	19146.123826	No	No	Yes	7	9	9	9	22	65	No	No	No	480	7	No	No Change	Yes	No	No	25	22	65	9	1.301433600745	0.984455155693454	1.10774833810721	1.3235581924207	4.71719528696637	0	Q4
5456	2011-2012	67616	1	101	Male	63	9-11th grade (Includes 12th grade with no diploma)	Living with partner	175827.980982	Yes	Yes	Yes	2	5	7	6	20	34	No	No	No	600	6	No	No Change	Yes	No	No	14	20	34	6	-1.07252547140759	0.618371101777985	-0.698883959013866	0.0204626003044664	-1.13257572833901	0	Q2
5465	2011-2012	67625	2	95	Female	80	Less than 9th grade	Widowed	29418.979823	Yes	Yes	Yes	5	7	8	7	10	23	Yes	No	No	540	6	No	Worse Now	No	No	Yes	20	10	23	7	0.222361295221093	-1.21204916779936	-1.33994703218586	0.454827797676545	-1.87480710708758	0	Q2
5469	2011-2012	67629	1	97	Female	70	College graduate or above	Widowed	19635.336647	No	No	Yes	4	6	9	5	17	60	No	No	No	120	6	No	No Change	Yes	No	No	19	17	60	5	0.00654683411631175	0.0692450209047817	0.816356032119941	-0.413902597067613	0.478245290073422	0	Q3
5475	2011-2012	67635	1	94	Male	65	Less than 9th grade	Married	10551.517983	Yes	Yes	No	4	5	5	3	14	29	Yes	Yes	No	240	7	No	No Change	Yes	No	No	14	14	29	3	-1.07252547140759	-0.479881059968422	-0.990276265001137	-1.28263299181177	-3.82531578818892	1	Q1
5483	2011-2012	67643	2	95	Male	76	Some college or AA degree	Married	53424.859661	Yes	Yes	Yes	6	7	9	5	19	68	No	Yes	No	480	7	No	Worse Now	Yes	No	Yes	22	19	68	5	0.653990217430656	0.435329074820251	1.28258372169957	-0.413902597067613	1.95800041688287	0	Q3
5487	2011-2012	67647	2	95	Female	70	High school graduate/GED or equivalent	Separated	17598.146607	Yes	Yes	No	6	9	8	3	11	25	Yes	No	No	180	8	No	No Change	Yes	No	No	23	11	25	3	0.869804678535437	-1.02900714084163	-1.22339010979095	-1.28263299181177	-2.66522556390891	1	Q1
5498	2011-2012	67658	2	102	Male	77	College graduate or above	Widowed	55571.910913	Yes	Yes	No	5	7	7	5	19	39	Yes	Yes	No	360	8	No	No Change	Yes	No	No	19	19	39	5	0.00654683411631175	0.435329074820251	-0.407491653026595	-0.413902597067613	-0.379518341157645	0	Q2
5501	2011-2012	67661	2	98	Male	80	Less than 9th grade	Married	15005.802731	No	No	Yes	3	4	7	4	13	35	No	Yes	No	240	8	No	No Change	Yes	No	No	14	13	35	4	-1.07252547140759	-0.662923086926156	-0.640605497816412	-0.848267794439691	-3.22432185058985	1	Q1
5506	2011-2012	67666	1	99	Female	64	High school graduate/GED or equivalent	Divorced	11253.74147	No	Yes	No	5	7	7	4	16	61	Yes	No	Yes	360	6	No	Worse Now	Yes	No	Yes	19	16	61	4	0.00654683411631175	-0.113797006052953	0.874634493317395	-0.848267794439691	-0.0808834730589374	0	Q2
5508	2011-2012	67668	1	101	Female	70	Some college or AA degree	Widowed	27109.453365	No	Yes	Yes	4	7	8	6	20	65	Borderline	No	Yes	480	8	No	No Change	Yes	No	No	19	20	65	6	0.00654683411631175	0.618371101777985	1.10774833810721	0.0204626003044664	1.75312887430597	0	Q3
5515	2011-2012	67675	1	98	Male	66	Less than 9th grade	Married	12067.158788	Yes	No	No	3	5	6	3	17	42	No	Yes	No	240	8	No	No Change	Yes	No	No	14	17	42	3	-1.07252547140759	0.0692450209047817	-0.232656269434233	-1.28263299181177	-2.51856971174882	1	Q1
5534	2011-2012	67694	2	99	Male	62	9-11th grade (Includes 12th grade with no diploma)	Widowed	9238.69917	Yes	Yes	Yes	5	8	6	6	15	44	No	No	Yes	240	6	No	No Change	Yes	No	No	19	15	44	6	0.00654683411631175	-0.296839033010687	-0.116099347039325	0.0204626003044664	-0.385928945629234	0	Q2
5536	2011-2012	67696	2	102	Female	67	High school graduate/GED or equivalent	Never married	19350.637044	No	No	No	4	9	7	7	9	49	Yes	No	No	540	8	No	No Change	Yes	No	No	20	9	49	7	0.222361295221093	-1.39509119475709	0.175292958947946	0.454827797676545	-0.542609142911511	0	Q2
5538	2011-2012	67698	1	98	Female	63	Some college or AA degree	Married	129559.2554	Yes	No	No	7	8	10	9	21	68	No	Yes	No	180	7	No	No Change	Yes	No	No	25	21	68	9	1.301433600745	0.80141312873572	1.28258372169957	1.3235581924207	4.708988643601	0	Q4
5540	2011-2012	67700	1	90	Male	69	Some college or AA degree	Married	10581.776717	Yes	Yes	No	8	8	10	8	12	48	Yes	Yes	Yes	60	3	No	No Change	Yes	No	No	26	12	48	8	1.51724806184978	-0.845965113883891	0.117014497750492	0.889192995048624	1.67749044076501	0	Q3
5543	2011-2012	67703	3	92	Male	72	Some college or AA degree	Married	22272.021332	Yes	Yes	No	6	6	6	8	25	57	No	Yes	No	180	8	No	No Change	Yes	No	No	18	25	57	8	-0.20926762698847	1.53358123656666	0.641520648527579	0.889192995048624	2.85502725315439	0	Q4
5549	2011-2012	67709	2	103	Male	60	9-11th grade (Includes 12th grade with no diploma)	Married	10444.280286	Yes	Yes	Yes	3	7	7	6	20	34	No	Yes	No	240	6	No	No Change	Yes	No	No	17	20	34	6	-0.425082088093251	0.618371101777985	-0.698883959013866	0.0204626003044664	-0.485132345024665	0	Q2
5553	2011-2012	67713	1	101	Male	62	College graduate or above	Married	169284.299948	Yes	Yes	Yes	5	7	7	4	23	67	Yes	No	Yes	240	8	No	Worse Now	Yes	No	Yes	19	23	67	4	0.00654683411631175	1.16749718265119	1.22430526050212	-0.848267794439691	1.55008148282993	0	Q3
5560	2011-2012	67720	2	102	Male	64	Some college or AA degree	Married	12375.250021	No	Yes	Yes	5	7	6	6	12	41	No	Yes	No	480	7	No	No Change	Yes	No	No	18	12	41	6	-0.20926762698847	-0.845965113883891	-0.290934730631687	0.0204626003044664	-1.32570487119958	0	Q2
5572	2011-2012	67732	2	95	Male	62	9-11th grade (Includes 12th grade with no diploma)	Widowed	7233.371983	Yes	No	No	3	5	6	3	15	36	No	Yes	No	120	9	No	No Change	Yes	No	No	14	15	36	3	-1.07252547140759	-0.296839033010687	-0.582327036618958	-1.28263299181177	-3.23432453284901	1	Q1
5585	2011-2012	67745	3	91	Female	72	Some college or AA degree	Divorced	30544.805853	No	No	No	4	7	7	5	12	67	No	No	Yes	300	6	No	No Change	Yes	No	No	18	12	67	5	-0.20926762698847	-0.845965113883891	1.22430526050212	-0.413902597067613	-0.244830077437853	0	Q2
5606	2011-2012	67766	1	94	Female	62	Some college or AA degree	Divorced	38685.959862	Yes	Yes	No	8	9	9	10	16	83	Yes	No	No	360	7	No	Worse Now	No	Yes	Yes	26	16	83	10	1.51724806184978	-0.113797006052953	2.15676063966139	1.75792338979278	5.318135085251	0	Q4
5612	2011-2012	67772	1	99	Female	73	High school graduate/GED or equivalent	Married	54113.194007	Yes	Yes	No	6	9	9	7	21	46	No	No	No	300	8	No	No Change	Yes	No	No	24	21	46	7	1.08561913964022	0.80141312873572	0.000457575355583353	0.454827797676545	2.34231764140807	0	Q4
5613	2011-2012	67773	1	92	Female	60	College graduate or above	Married	17909.086027	Yes	No	Yes	4	6	8	7	10	56	No	No	No	540	6	No	No Change	Yes	No	Yes	18	10	56	7	-0.20926762698847	-1.21204916779936	0.583242187330124	0.454827797676545	-0.38324680978116	0	Q2
5628	2011-2012	67788	2	97	Male	62	Some college or AA degree	Married	9834.888389	Yes	No	Yes	5	8	9	10	22	35	No	Yes	No	360	6	No	No Change	Yes	No	No	22	22	35	10	0.653990217430656	0.984455155693454	-0.640605497816412	1.75792338979278	2.75576326510048	0	Q4
5631	2011-2012	67791	2	91	Female	80	Some college or AA degree	Widowed	36954.118364	Yes	Yes	No	5	6	6	6	17	56	No	Yes	No	480	7	No	No Change	Yes	No	No	17	17	56	6	-0.425082088093251	0.0692450209047817	0.583242187330124	0.0204626003044664	0.247867720446122	0	Q3
5652	2011-2012	67812	2	91	Male	66	Less than 9th grade	Never married	12538.522644	No	Yes	Yes	6	7	9	6	14	28	No	No	No	480	6	No	Worse Now	Yes	No	Yes	22	14	28	6	0.653990217430656	-0.479881059968422	-1.04855472619859	0.0204626003044664	-0.85398296843189	0	Q2
5653	2011-2012	67813	2	99	Male	67	Some college or AA degree	Living with partner	8628.633702	No	Yes	Yes	1	5	4	0	21	37	Yes	Yes	Yes	480	4	Yes	No Change	Yes	No	No	10	21	37	0	-1.93578331582672	0.80141312873572	-0.524048575421504	-2.58572858392801	-4.24414734644051	1	Q1
5659	2011-2012	67819	2	94	Female	79	Some college or AA degree	Widowed	46390.551109	No	No	No	2	5	5	3	15	43	No	Yes	Yes	360	8	No	No Change	Yes	No	No	12	15	43	3	-1.50415439361716	-0.296839033010687	-0.174377808236779	-1.28263299181177	-3.25800422667639	1	Q1
5662	2011-2012	67822	2	95	Female	80	Less than 9th grade	Married	44511.264162	No	Yes	Yes	5	8	10	7	8	7	No	No	No	480	8	No	No Change	Yes	No	No	23	8	7	7	0.869804678535437	-1.57813322171483	-2.27240241134513	0.454827797676545	-2.52590315684797	1	Q1
5668	2011-2012	67828	2	101	Male	67	Less than 9th grade	Married	11136.552864	Yes	Yes	No	4	4	5	4	7	18	No	Yes	No	360	4	No	No Change	Yes	No	No	13	7	18	4	-1.28833993251238	-1.76117524867256	-1.63133933817313	-0.848267794439691	-5.52912231379776	1	Q1
5672	2011-2012	67832	2	96	Female	71	9-11th grade (Includes 12th grade with no diploma)	Widowed	18457.016952	Yes	No	Yes	4	7	7	5	13	18	Yes	No	No	300	8	No	No Change	Yes	No	No	18	13	18	5	-0.20926762698847	-0.662923086926156	-1.63133933817313	-0.413902597067613	-2.91743264915537	1	Q1
5673	2011-2012	67833	2	95	Male	80	9-11th grade (Includes 12th grade with no diploma)	Married	13442.161918	Yes	No	Yes	3	5	6	3	14	33	No	No	Yes	480	8	No	No Change	No	No	Yes	14	14	33	3	-1.07252547140759	-0.479881059968422	-0.75716242021132	-1.28263299181177	-3.59220194339911	1	Q1
5682	2011-2012	67842	2	102	Female	63	9-11th grade (Includes 12th grade with no diploma)	Separated	17686.616768	Yes	Yes	Yes	6	8	8	8	22	34	Yes	No	No	480	8	No	No Change	No	No	Yes	22	22	34	8	0.653990217430656	0.984455155693454	-0.698883959013866	0.889192995048624	1.82875440915887	0	Q3
5688	2011-2012	67848	2	98	Male	66	Less than 9th grade	Married	13280.957381	Yes	Yes	No	0	3	5	4	14	24	Borderline	No	No	240	7	No	No Change	Yes	No	No	8	14	24	4	-2.36741223803628	-0.479881059968422	-1.28166857098841	-0.848267794439691	-4.9772296634328	1	Q1
5690	2011-2012	67850	1	99	Female	64	College graduate or above	Divorced	10440.656902	Yes	Yes	No	8	9	9	9	18	59	Yes	No	No	540	6	No	No Change	Yes	No	No	26	18	59	9	1.51724806184978	0.252287047862516	0.758077570922487	1.3235581924207	3.85117087305549	0	Q4
5701	2011-2012	67861	2	96	Male	60	College graduate or above	Never married	86591.455494	Yes	No	Yes	9	9	10	10	26	92	No	No	No	240	6	No	No Change	No	No	No	28	26	92	10	1.94887698405934	1.71662326352439	2.68126679043847	1.75792338979278	8.10469042781499	0	Q4
5717	2011-2012	67877	2	103	Female	79	High school graduate/GED or equivalent	Widowed	34751.830256	Yes	No	No	1	3	4	1	7	45	No	No	No	300	7	No	No Change	Yes	No	No	8	7	45	1	-2.36741223803628	-1.76117524867256	-0.0578208858418708	-2.15136338655593	-6.33777175910665	1	Q1
5727	2011-2012	67887	1	92	Female	67	Some college or AA degree	Married	17909.086027	No	Yes	Yes	3	7	7	7	24	84	No	Yes	Yes	180	7	No	No Change	Yes	No	No	17	24	84	7	-0.425082088093251	1.35053920960892	2.21503910085884	0.454827797676545	3.59532402005106	0	Q4
5734	2011-2012	67894	2	95	Male	80	Less than 9th grade	Married	40864.822189	Yes	Yes	Yes	4	6	6	5	18	44	Yes	No	No	480	5	No	No Change	No	No	No	16	18	44	5	-0.640896549198032	0.252287047862516	-0.116099347039325	-0.413902597067613	-0.918611445442453	0	Q2
5737	2011-2012	67897	1	103	Female	71	College graduate or above	Married	62318.203523	Yes	No	Yes	6	8	9	8	18	79	No	Yes	Yes	180	6	No	No Change	Yes	No	No	23	18	79	8	0.869804678535437	0.252287047862516	1.92364679487157	0.889192995048624	3.93493151631815	0	Q4
5738	2011-2012	67898	2	97	Female	60	9-11th grade (Includes 12th grade with no diploma)	Separated	12170.020379	Yes	Yes	No	5	7	7	6	20	64	Yes	No	No	360	8	No	No Change	Yes	No	No	19	20	64	6	0.00654683411631175	0.618371101777985	1.04946987690976	0.0204626003044664	1.69485041310852	0	Q3
5739	2011-2012	67899	1	96	Male	80	9-11th grade (Includes 12th grade with no diploma)	Separated	8115.960731	No	Yes	No	4	6	8	6	12	28	No	Yes	Yes	360	11	No	No Change	Yes	No	No	18	12	28	6	-0.20926762698847	-0.845965113883891	-1.04855472619859	0.0204626003044664	-2.08332486676648	0	Q2
5752	2011-2012	67912	2	102	Male	65	College graduate or above	Married	14292.508976	Yes	No	No	2	5	6	5	16	48	No	No	No	600	8	Yes	No Change	Yes	No	No	13	16	48	5	-1.28833993251238	-0.113797006052953	0.117014497750492	-0.413902597067613	-1.69902503788245	0	Q2
5761	2011-2012	67921	1	102	Female	80	Some college or AA degree	Divorced	57877.507418	Yes	Yes	Yes	2	2	4	0	9	22	No	No	No	420	8	No	Worse Now	Yes	No	No	8	9	22	0	-2.36741223803628	-1.39509119475709	-1.39822549338332	-2.58572858392801	-7.7464575101047	1	Q1
5779	2011-2012	67939	2	98	Male	72	Less than 9th grade	Married	54188.961403	Yes	No	Yes	3	4	5	4	16	42	No	Yes	No	240	9	No	No Change	Yes	No	No	12	16	42	4	-1.50415439361716	-0.113797006052953	-0.232656269434233	-0.848267794439691	-2.69887546354403	1	Q1
5780	2011-2012	67940	2	94	Male	66	Some college or AA degree	Married	22468.589781	Yes	Yes	Yes	6	7	7	7	34	67	No	No	Yes	240	8	No	No Change	Yes	No	No	20	34	67	7	0.222361295221093	3.18095947918627	1.22430526050212	0.454827797676545	5.08245383258603	0	Q4
5792	2011-2012	67952	2	90	Female	65	Less than 9th grade	Never married	12994.252166	Yes	No	Yes	3	4	5	4	16	22	No	Yes	Yes	120	6	No	No Change	Yes	No	No	12	16	22	4	-1.50415439361716	-0.113797006052953	-1.39822549338332	-0.848267794439691	-3.86444468749312	1	Q1
5805	2011-2012	67965	1	99	Male	74	College graduate or above	Married	54438.22579	Yes	Yes	Yes	4	5	2	5	22	70	No	No	No	420	7	No	No Change	Yes	No	No	11	22	70	5	-1.71996885472194	0.984455155693454	1.39914064409448	-0.413902597067613	0.249724347998385	0	Q3
5810	2011-2012	67970	2	100	Male	72	Some college or AA degree	Married	51076.634961	Yes	Yes	No	4	7	9	8	12	49	Yes	Yes	No	180	8	No	No Change	Yes	No	No	20	12	49	8	0.222361295221093	-0.845965113883891	0.175292958947946	0.889192995048624	0.440882135333772	0	Q3
5818	2011-2012	67978	1	101	Female	60	Some college or AA degree	Divorced	50236.061312	Yes	No	Yes	5	5	7	5	17	61	Yes	No	No	360	6	No	No Change	Yes	No	No	17	17	61	5	-0.425082088093251	0.0692450209047817	0.874634493317395	-0.413902597067613	0.104894829061313	0	Q3
5819	2011-2012	67979	2	98	Male	65	Some college or AA degree	Divorced	8296.636338	Yes	Yes	No	5	7	8	7	13	38	No	No	No	480	6	No	No Change	Yes	Yes	No	20	13	38	7	0.222361295221093	-0.662923086926156	-0.46577011422405	0.454827797676545	-0.451504108252567	0	Q2
5826	2011-2012	67986	1	96	Female	63	College graduate or above	Widowed	8787.544319	Yes	No	No	6	8	8	7	14	54	No	Yes	No	600	7	No	No Change	Yes	No	No	22	14	54	7	0.653990217430656	-0.479881059968422	0.466685264935216	0.454827797676545	1.095622220074	0	Q3
5835	2011-2012	67995	1	101	Male	70	9-11th grade (Includes 12th grade with no diploma)	Married	61468.555023	Yes	Yes	Yes	4	5	7	4	14	42	Yes	No	No	480	7	No	No Change	Yes	No	No	16	14	42	4	-0.640896549198032	-0.479881059968422	-0.232656269434233	-0.848267794439691	-2.20170167304038	1	Q1
5840	2011-2012	68000	1	99	Male	65	College graduate or above	Married	21717.573526	Yes	Yes	No	6	9	8	6	26	40	No	Yes	No	360	4	No	No Change	Yes	No	No	23	26	40	6	0.869804678535437	1.71662326352439	-0.349213191829141	0.0204626003044664	2.25767735053515	0	Q4
5841	2011-2012	68001	2	90	Male	79	9-11th grade (Includes 12th grade with no diploma)	Separated	11769.853451	No	Yes	No	5	6	7	6	7	25	No	Yes	Yes	30	4	No	No Change	Yes	No	No	18	7	25	6	-0.20926762698847	-1.76117524867256	-1.22339010979095	0.0204626003044664	-3.17337038514752	1	Q1
5843	2011-2012	68003	1	102	Male	72	Some college or AA degree	Married	16210.38509	Yes	Yes	Yes	4	9	9	9	23	57	No	Yes	No	180	6	Yes	Worse Now	Yes	No	No	22	23	57	9	0.653990217430656	1.16749718265119	0.641520648527579	1.3235581924207	3.78656624103013	0	Q4
5850	2011-2012	68010	2	97	Male	63	9-11th grade (Includes 12th grade with no diploma)	Widowed	11218.730451	No	Yes	Yes	3	6	7	3	8	22	No	No	No	480	8	No	No Change	Yes	No	No	16	8	22	3	-0.640896549198032	-1.57813322171483	-1.39822549338332	-1.28263299181177	-4.89988825610795	1	Q1
5852	2011-2012	68012	2	98	Female	70	High school graduate/GED or equivalent	Married	13376.026635	No	Yes	No	6	8	8	6	14	24	Yes	No	No	240	11	No	No Change	Yes	Yes	No	22	14	24	6	0.653990217430656	-0.479881059968422	-1.28166857098841	0.0204626003044664	-1.08709681322171	0	Q2
5853	2011-2012	68013	2	91	Female	60	College graduate or above	Never married	14924.32642	Yes	Yes	Yes	5	9	8	9	20	67	No	No	No	720	6	No	Better Now	Yes	No	No	22	20	67	9	0.653990217430656	0.618371101777985	1.22430526050212	1.3235581924207	3.82022477213146	0	Q4
5857	2011-2012	68017	3	92	Female	68	High school graduate/GED or equivalent	Married	18960.412859	Yes	Yes	Yes	5	7	7	8	17	50	No	Yes	No	420	7	No	No Change	Yes	No	No	19	17	50	8	0.00654683411631175	0.0692450209047817	0.2335714201454	0.889192995048624	1.19855627021512	0	Q3
5860	2011-2012	68020	1	101	Female	80	9-11th grade (Includes 12th grade with no diploma)	Widowed	40990.264786	No	Yes	No	1	6	5	2	12	31	No	No	No	480	9	No	Worse Now	Yes	No	No	12	12	31	2	-1.50415439361716	-0.845965113883891	-0.873719342606228	-1.71699818918385	-4.94083703929113	1	Q1
5868	2011-2012	68028	1	100	Female	66	High school graduate/GED or equivalent	Married	16150.13007	No	Yes	Yes	7	7	7	9	15	49	No	Yes	No	300	6	No	No Change	Yes	No	No	21	15	49	9	0.438175756325874	-0.296839033010687	0.175292958947946	1.3235581924207	1.64018787468384	0	Q3
5869	2011-2012	68029	1	100	Male	60	High school graduate/GED or equivalent	Never married	8285.757609	Yes	Yes	Yes	4	7	9	5	17	38	No	Yes	Yes	180	5	No	Worse Now	No	No	No	20	17	38	5	0.222361295221093	0.0692450209047817	-0.46577011422405	-0.413902597067613	-0.588066395165787	0	Q2
5872	2011-2012	68032	2	100	Female	80	College graduate or above	Married	40656.559204	Yes	Yes	No	3	5	6	5	10	46	No	No	No	480	8	No	No Change	Yes	No	No	14	10	46	5	-1.07252547140759	-1.21204916779936	0.000457575355583353	-0.413902597067613	-2.69801966091898	1	Q1
5874	2011-2012	68034	2	99	Female	68	9-11th grade (Includes 12th grade with no diploma)	Widowed	11690.037855	No	Yes	Yes	4	6	7	5	12	46	Yes	No	Yes	480	7	No	No Change	Yes	No	No	17	12	46	5	-0.425082088093251	-0.845965113883891	0.000457575355583353	-0.413902597067613	-1.68449222368917	0	Q2
5875	2011-2012	68035	2	103	Female	78	Some college or AA degree	Widowed	57702.040299	Yes	Yes	No	7	8	9	5	18	64	No	No	No	360	7	Yes	No Change	Yes	No	No	24	18	64	5	1.08561913964022	0.252287047862516	1.04946987690976	-0.413902597067613	1.97347346734488	0	Q3
5878	2011-2012	68038	1	96	Male	68	High school graduate/GED or equivalent	Divorced	7295.298127	Yes	Yes	No	4	5	6	2	11	33	No	No	No	360	5	No	No Change	Yes	No	No	15	11	33	2	-0.856711010302813	-1.02900714084163	-0.75716242021132	-1.71699818918385	-4.35987876053961	1	Q1
5881	2011-2012	68041	1	96	Male	63	High school graduate/GED or equivalent	Married	6693.19464	Yes	Yes	No	6	7	9	9	18	50	No	No	No	210	5	Yes	No Change	Yes	No	No	22	18	50	9	0.653990217430656	0.252287047862516	0.2335714201454	1.3235581924207	2.46340687785928	0	Q4
5886	2011-2012	68046	1	95	Female	65	High school graduate/GED or equivalent	Divorced	151406.873597	Yes	No	Yes	6	7	8	6	18	46	Yes	No	No	240	6	No	No Change	No	No	No	21	18	46	6	0.438175756325874	0.252287047862516	0.000457575355583353	0.0204626003044664	0.71138297984844	0	Q3
5904	2011-2012	68064	2	98	Female	80	High school graduate/GED or equivalent	Widowed	18910.504828	No	Yes	Yes	4	4	7	5	10	29	Yes	No	No	600	7	No	No Change	Yes	No	No	15	10	29	5	-0.856711010302813	-1.21204916779936	-0.990276265001137	-0.413902597067613	-3.47293904017092	1	Q1
5906	2011-2012	68066	2	100	Female	63	College graduate or above	Married	9943.806181	No	Yes	No	6	6	6	7	18	51	No	Yes	No	420	7	No	Better Now	Yes	Yes	No	18	18	51	7	-0.20926762698847	0.252287047862516	0.291849881342854	0.454827797676545	0.789697099893446	0	Q3
5908	2011-2012	68068	2	91	Female	79	College graduate or above	Married	78666.944453	Yes	Yes	Yes	5	9	8	7	17	70	No	No	No	480	8	No	No Change	Yes	No	No	22	17	70	7	0.653990217430656	0.0692450209047817	1.39914064409448	0.454827797676545	2.57720368010646	0	Q4
5917	2011-2012	68077	2	91	Female	72	9-11th grade (Includes 12th grade with no diploma)	Married	56112.448006	No	Yes	No	3	6	6	6	12	48	No	Yes	Yes	240	6	No	No Change	Yes	No	No	15	12	48	6	-0.856711010302813	-0.845965113883891	0.117014497750492	0.0204626003044664	-1.56519902613175	0	Q2
5941	2011-2012	68101	3	91	Male	80	College graduate or above	Married	12693.223305	Yes	No	No	5	8	7	6	21	50	No	No	No	360	7	No	No Change	Yes	No	No	20	21	50	6	0.222361295221093	0.80141312873572	0.2335714201454	0.0204626003044664	1.27780844440668	0	Q3
5942	2011-2012	68102	2	90	Male	75	Less than 9th grade	Married	16930.790311	Yes	Yes	Yes	2	5	4	3	11	15	Yes	No	No	480	8	No	No Change	Yes	No	No	11	11	15	3	-1.71996885472194	-1.02900714084163	-1.80617472176549	-1.28263299181177	-5.83778370914083	1	Q1
5950	2011-2012	68110	1	91	Male	60	College graduate or above	Married	120347.630506	No	No	No	9	8	9	5	21	49	No	Yes	Yes	60	7	No	Worse Now	No	No	Yes	26	21	49	5	1.51724806184978	0.80141312873572	0.175292958947946	-0.413902597067613	2.08005155246583	0	Q3
5955	2011-2012	68115	2	97	Female	80	Some college or AA degree	Widowed	48262.000685	Yes	Yes	Yes	6	7	7	3	12	50	No	No	No	180	10	No	No Change	Yes	No	No	20	12	50	3	0.222361295221093	-0.845965113883891	0.2335714201454	-1.28263299181177	-1.67266539032917	0	Q2
5961	2011-2012	68121	2	95	Male	70	College graduate or above	Married	66168.769092	Yes	No	Yes	6	8	7	8	23	65	No	No	No	420	7	No	No Change	Yes	No	No	21	23	65	8	0.438175756325874	1.16749718265119	1.10774833810721	0.889192995048624	3.6026142721329	0	Q4
5969	2011-2012	68129	2	97	Female	78	9-11th grade (Includes 12th grade with no diploma)	Widowed	17728.004854	No	Yes	Yes	5	5	5	3	18	14	Yes	No	No	600	4	Yes	No Change	Yes	No	No	15	18	14	3	-0.856711010302813	0.252287047862516	-1.86445318296295	-1.28263299181177	-3.75151013721502	1	Q1
5985	2011-2012	68145	2	95	Male	62	Less than 9th grade	Married	9581.850682	No	Yes	No	0	0	0	6	12	27	No	No	No	360	5	No	No Change	Yes	No	No	0	12	27	6	-4.09392792687453	-0.845965113883891	-1.10683318739604	0.0204626003044664	-6.02626362785	1	Q1
5987	2011-2012	68147	2	92	Male	75	Some college or AA degree	Divorced	9885.036833	Yes	No	No	4	5	6	3	21	31	No	No	No	480	4	No	No Change	Yes	No	No	15	21	31	3	-0.856711010302813	0.80141312873572	-0.873719342606228	-1.28263299181177	-2.21165021598509	1	Q1
5996	2011-2012	68156	2	96	Female	61	Some college or AA degree	Divorced	14557.124186	No	No	No	5	8	8	6	14	44	No	Yes	No	45	6	No	Better Now	Yes	No	No	21	14	44	6	0.438175756325874	-0.479881059968422	-0.116099347039325	0.0204626003044664	-0.137342050377406	0	Q2
6017	2011-2012	68177	1	100	Male	62	College graduate or above	Married	32780.682518	Yes	Yes	Yes	3	5	7	6	29	67	Borderline	No	No	720	9	No	Worse Now	No	Yes	Yes	15	29	67	6	-0.856711010302813	2.2657493443976	1.22430526050212	0.0204626003044664	2.65380619490137	0	Q4
6021	2011-2012	68181	1	98	Male	74	High school graduate/GED or equivalent	Married	16338.715638	Yes	No	No	6	8	7	7	18	42	No	No	No	600	8	No	Worse Now	Yes	No	No	21	18	42	7	0.438175756325874	0.252287047862516	-0.232656269434233	0.454827797676545	0.912634332430703	0	Q3
6028	2011-2012	68188	1	91	Female	70	9-11th grade (Includes 12th grade with no diploma)	Married	66173.435468	Yes	No	No	5	5	7	3	18	51	No	No	No	360	7	No	Worse Now	Yes	No	No	17	18	51	3	-0.425082088093251	0.252287047862516	0.291849881342854	-1.28263299181177	-1.16357815069965	0	Q2
6035	2011-2012	68195	1	100	Male	74	High school graduate/GED or equivalent	Married	18319.031536	Yes	Yes	No	5	8	8	6	15	45	No	No	No	120	7	No	No Change	Yes	No	No	21	15	45	6	0.438175756325874	-0.296839033010687	-0.0578208858418708	0.0204626003044664	0.103978437777783	0	Q3
6043	2011-2012	68203	1	95	Female	78	Some college or AA degree	Married	73326.076054	No	Yes	No	5	6	5	2	19	48	No	No	No	240	8	No	No Change	Yes	No	No	16	19	48	2	-0.640896549198032	0.435329074820251	0.117014497750492	-1.71699818918385	-1.80555116581114	0	Q2
6074	2011-2012	68234	1	100	Male	68	Some college or AA degree	Never married	13050.878075	Yes	Yes	Yes	4	8	9	5	25	38	No	No	Yes	120	6	No	No Change	Yes	No	No	21	25	38	5	0.438175756325874	1.53358123656666	-0.46577011422405	-0.413902597067613	1.09208428160087	0	Q3
6077	2011-2012	68237	1	94	Male	63	Some college or AA degree	Married	122283.708051	Yes	No	No	5	8	8	6	20	65	No	No	No	600	8	No	No Change	Yes	No	No	21	20	65	6	0.438175756325874	0.618371101777985	1.10774833810721	0.0204626003044664	2.18475779651554	0	Q3
6089	2011-2012	68249	1	94	Male	60	Some college or AA degree	Married	118577.582598	Yes	Yes	No	6	8	7	7	19	69	No	Yes	Yes	300	6	No	No Change	Yes	No	No	21	19	69	7	0.438175756325874	0.435329074820251	1.34086218289703	0.454827797676545	2.6691948117197	0	Q4
6095	2011-2012	68255	1	99	Male	60	College graduate or above	Married	7011.068263	No	No	No	4	7	8	6	14	74	No	No	No	300	8	No	No Change	Yes	No	No	19	14	74	6	0.00654683411631175	-0.479881059968422	1.6322544888843	0.0204626003044664	1.17938286333665	0	Q3
6100	2011-2012	68260	2	95	Male	61	9-11th grade (Includes 12th grade with no diploma)	Divorced	11218.730451	Yes	Yes	Yes	4	7	8	6	11	39	No	Yes	No	480	6	Yes	No Change	Yes	No	No	19	11	39	6	0.00654683411631175	-1.02900714084163	-0.407491653026595	0.0204626003044664	-1.40948935944744	0	Q2
6101	2011-2012	68261	2	97	Female	80	High school graduate/GED or equivalent	Widowed	15192.169136	No	No	No	2	4	4	0	11	26	No	No	Yes	60	8	No	No Change	Yes	No	No	10	11	26	0	-1.93578331582672	-1.02900714084163	-1.1651116485935	-2.58572858392801	-6.71563068918985	1	Q1
6102	2011-2012	68262	2	99	Female	64	High school graduate/GED or equivalent	Never married	11391.789088	No	Yes	No	5	8	8	9	21	49	No	No	No	720	6	Yes	No Change	Yes	No	No	21	21	49	9	0.438175756325874	0.80141312873572	0.175292958947946	1.3235581924207	2.73844003643024	0	Q4
6103	2011-2012	68263	1	91	Female	63	College graduate or above	Married	118209.809508	Yes	Yes	No	5	7	9	7	27	80	No	Yes	No	360	8	No	No Change	Yes	No	No	21	27	80	7	0.438175756325874	1.89966529048213	1.98192525606902	0.454827797676545	4.77459410055357	0	Q4
6115	2011-2012	68275	1	99	Male	71	Some college or AA degree	Married	7606.53553	No	Yes	No	3	5	7	9	8	32	Yes	No	No	180	7	No	No Change	Yes	No	No	15	8	32	9	-0.856711010302813	-1.57813322171483	-0.815440881408774	1.3235581924207	-1.92672692100571	0	Q2
6116	2011-2012	68276	2	91	Female	80	Some college or AA degree	Widowed	36294.223393	Yes	Yes	No	6	9	8	7	17	47	No	No	No	720	12	No	No Change	Yes	No	No	23	17	47	7	0.869804678535437	0.0692450209047817	0.0587360365530375	0.454827797676545	1.4526135336698	0	Q3
6117	2011-2012	68277	1	102	Male	61	Some college or AA degree	Married	11794.347884	Yes	No	Yes	4	5	8	5	20	44	No	No	No	240	8	No	No Change	Yes	No	No	17	20	44	5	-0.425082088093251	0.618371101777985	-0.116099347039325	-0.413902597067613	-0.336712930422203	0	Q2
6130	2011-2012	68290	1	97	Female	74	High school graduate/GED or equivalent	Married	89993.518978	No	Yes	Yes	5	7	8	5	13	54	No	Yes	No	240	8	Yes	No Change	Yes	No	No	20	13	54	5	0.222361295221093	-0.662923086926156	0.466685264935216	-0.413902597067613	-0.38777912383746	0	Q2
6131	2011-2012	68291	2	93	Male	69	High school graduate/GED or equivalent	Married	7006.085081	Yes	Yes	Yes	6	6	7	5	17	40	No	No	No	480	8	Yes	No Change	Yes	No	No	19	17	40	5	0.00654683411631175	0.0692450209047817	-0.349213191829141	-0.413902597067613	-0.68732393387566	0	Q2
6136	2011-2012	68296	2	98	Female	69	High school graduate/GED or equivalent	Married	48577.343045	No	Yes	Yes	2	3	4	3	6	23	Yes	No	No	720	6	No	No Change	Yes	No	No	9	6	23	3	-2.1515977769315	-1.9442172756303	-1.33994703218586	-1.28263299181177	-6.71839507655943	1	Q1
6156	2011-2012	68316	1	98	Female	70	Some college or AA degree	Widowed	14198.003586	Yes	No	No	7	8	9	8	21	55	No	No	No	300	7	No	No Change	Yes	No	No	24	21	55	8	1.08561913964022	0.80141312873572	0.52496372613267	0.889192995048624	3.30118898955723	0	Q4
6158	2011-2012	68318	1	92	Female	80	College graduate or above	Widowed	19341.691824	No	Yes	No	3	3	4	0	9	20	No	No	No	360	5	No	Worse Now	Yes	No	No	10	9	20	0	-1.93578331582672	-1.39509119475709	-1.51478241577822	-2.58572858392801	-7.43138551029005	1	Q1
6167	2011-2012	68327	2	100	Male	80	College graduate or above	Married	28034.871168	No	Yes	No	6	7	9	8	19	41	No	Yes	No	360	8	No	No Change	Yes	No	No	22	19	41	8	0.653990217430656	0.435329074820251	-0.290934730631687	0.889192995048624	1.68757755666784	0	Q3
6170	2011-2012	68330	1	95	Female	69	9-11th grade (Includes 12th grade with no diploma)	Married	133041.068157	Yes	No	Yes	5	8	6	3	17	44	Yes	No	No	420	7	No	Worse Now	No	No	No	19	17	44	3	0.00654683411631175	0.0692450209047817	-0.116099347039325	-1.28263299181177	-1.32294048383	0	Q2
6171	2011-2012	68331	3	92	Male	66	Some college or AA degree	Married	14771.336069	Yes	No	No	4	4	4	3	16	44	No	No	No	420	5	No	Worse Now	No	No	Yes	12	16	44	3	-1.50415439361716	-0.113797006052953	-0.116099347039325	-1.28263299181177	-3.01668373852121	1	Q1
6181	2011-2012	68341	2	93	Female	64	9-11th grade (Includes 12th grade with no diploma)	Married	10993.258671	Yes	Yes	Yes	4	6	8	6	15	63	No	Yes	No	240	6	No	No Change	Yes	No	No	18	15	63	6	-0.20926762698847	-0.296839033010687	0.991191415712303	0.0204626003044664	0.505547356017613	0	Q3
6196	2011-2012	68356	2	97	Female	73	Some college or AA degree	Divorced	15846.627851	Yes	Yes	No	3	6	7	8	14	43	No	No	No	240	5	No	No Change	Yes	No	No	16	14	43	8	-0.640896549198032	-0.479881059968422	-0.174377808236779	0.889192995048624	-0.405962422354609	0	Q2
6204	2011-2012	68364	2	90	Male	63	Less than 9th grade	Married	7713.03043	Yes	No	No	4	5	5	0	13	20	No	No	Yes	180	8	No	No Change	Yes	Yes	Yes	14	13	20	0	-1.07252547140759	-0.662923086926156	-1.51478241577822	-2.58572858392801	-5.83595955803998	1	Q1
6205	2011-2012	68365	2	94	Male	64	Some college or AA degree	Divorced	22468.589781	Yes	Yes	Yes	5	6	8	5	22	56	No	Yes	Yes	180	7	No	No Change	Yes	No	No	19	22	56	5	0.00654683411631175	0.984455155693454	0.583242187330124	-0.413902597067613	1.16034158007228	0	Q3
6207	2011-2012	68367	1	96	Male	78	9-11th grade (Includes 12th grade with no diploma)	Married	10681.304475	Yes	Yes	No	3	4	5	2	10	30	Yes	Yes	No	300	5	No	No Change	Yes	No	No	12	10	30	2	-1.50415439361716	-1.21204916779936	-0.931997803803682	-1.71699818918385	-5.36519955440405	1	Q1
6216	2011-2012	68376	1	102	Female	61	Less than 9th grade	Married	13648.591881	No	Yes	Yes	4	7	8	7	14	37	Yes	No	No	240	7	No	No Change	Yes	No	No	19	14	37	7	0.00654683411631175	-0.479881059968422	-0.524048575421504	0.454827797676545	-0.542555003597068	0	Q2
6217	2011-2012	68377	1	93	Male	74	Some college or AA degree	Separated	8877.414759	Yes	No	Yes	6	7	10	9	29	22	Yes	No	Yes	420	8	No	No Change	Yes	No	No	23	29	22	9	0.869804678535437	2.2657493443976	-1.39822549338332	1.3235581924207	3.06088672197042	0	Q4
6244	2011-2012	68404	2	96	Female	65	Some college or AA degree	Never married	12409.688606	No	No	Yes	4	7	9	8	15	36	No	No	No	480	10	No	No Change	Yes	No	No	20	15	36	8	0.222361295221093	-0.296839033010687	-0.582327036618958	0.889192995048624	0.232388220640072	0	Q3
6258	2011-2012	68418	2	93	Female	70	9-11th grade (Includes 12th grade with no diploma)	Married	22173.285594	Yes	Yes	Yes	1	2	6	3	9	34	No	Yes	No	480	6	No	No Change	Yes	No	No	9	9	34	3	-2.1515977769315	-1.39509119475709	-0.698883959013866	-1.28263299181177	-5.52820592251423	1	Q1
6259	2011-2012	68419	1	97	Female	70	Some college or AA degree	Widowed	85457.008484	Yes	Yes	Yes	5	7	9	5	16	57	No	No	No	480	7	No	No Change	Yes	No	No	21	16	57	5	0.438175756325874	-0.113797006052953	0.641520648527579	-0.413902597067613	0.551996801732888	0	Q3
6262	2011-2012	68422	3	92	Female	60	Some college or AA degree	Married	54427.336747	Yes	Yes	Yes	2	4	7	5	15	49	No	Yes	Yes	180	8	No	Worse Now	Yes	No	No	13	15	49	5	-1.28833993251238	-0.296839033010687	0.175292958947946	-0.413902597067613	-1.82378860364273	0	Q2
6272	2011-2012	68432	3	90	Male	80	High school graduate/GED or equivalent	Married	12827.229805	Yes	No	Yes	1	2	4	1	10	17	Yes	No	Yes	360	7	No	No Change	Yes	No	No	7	10	17	1	-2.58322669914106	-1.21204916779936	-1.68961779937059	-2.15136338655593	-7.63625705286694	1	Q1
6274	2011-2012	68434	1	101	Female	67	9-11th grade (Includes 12th grade with no diploma)	Never married	12468.988052	No	Yes	No	4	7	5	3	15	31	Borderline	No	No	600	9	No	No Change	Yes	No	No	16	15	31	3	-0.640896549198032	-0.296839033010687	-0.873719342606228	-1.28263299181177	-3.09408791662672	1	Q1
6283	2011-2012	68443	2	99	Male	73	College graduate or above	Married	6857.040344	Yes	No	Yes	3	5	6	4	13	20	No	No	No	840	5	No	No Change	Yes	No	No	14	13	20	4	-1.07252547140759	-0.662923086926156	-1.51478241577822	-0.848267794439691	-4.09849876855167	1	Q1
6285	2011-2012	68445	2	93	Male	70	Some college or AA degree	Married	9879.67408	Yes	Yes	Yes	4	5	7	3	20	41	No	No	Yes	480	7	No	No Change	Yes	No	No	16	20	41	3	-0.640896549198032	0.618371101777985	-0.290934730631687	-1.28263299181177	-1.5960931698635	0	Q2
6286	2011-2012	68446	2	92	Female	68	College graduate or above	Married	12295.352662	Yes	Yes	No	3	5	8	7	19	71	No	No	No	720	8	No	No Change	Yes	No	No	16	19	71	7	-0.640896549198032	0.435329074820251	1.45741910529194	0.454827797676545	1.7066794285907	0	Q3
6287	2011-2012	68447	1	95	Female	68	Some college or AA degree	Divorced	49400.509437	No	Yes	Yes	6	8	9	9	27	59	No	Yes	No	960	5	No	Worse Now	Yes	No	Yes	23	27	59	9	0.869804678535437	1.89966529048213	0.758077570922487	1.3235581924207	4.85110573236075	0	Q4
6292	2011-2012	68452	2	90	Female	69	9-11th grade (Includes 12th grade with no diploma)	Divorced	12994.252166	No	No	No	3	5	6	5	10	35	No	No	No	60	4	No	No Change	Yes	No	No	14	10	35	5	-1.07252547140759	-1.21204916779936	-0.640605497816412	-0.413902597067613	-3.33908273409098	1	Q1
6293	2011-2012	68453	2	93	Female	79	High school graduate/GED or equivalent	Married	58123.268911	No	Yes	No	4	4	5	4	23	48	No	No	No	240	9	No	No Change	Yes	No	No	13	23	48	4	-1.28833993251238	1.16749718265119	0.117014497750492	-0.848267794439691	-0.852096046550387	0	Q2
6304	2011-2012	68464	1	101	Female	61	Some college or AA degree	Married	41959.54633	Yes	No	Yes	5	7	6	5	19	59	Yes	Yes	No	240	4	No	Worse Now	Yes	Yes	Yes	18	19	59	5	-0.20926762698847	0.435329074820251	0.758077570922487	-0.413902597067613	0.570236421686656	0	Q3
6308	2011-2012	68468	2	90	Male	61	Less than 9th grade	Married	11889.427964	Yes	No	Yes	3	3	4	3	12	30	No	Yes	No	360	5	No	Worse Now	Yes	No	Yes	10	12	30	3	-1.93578331582672	-0.845965113883891	-0.931997803803682	-1.28263299181177	-4.99637922532606	1	Q1
6322	2011-2012	68482	2	101	Female	77	High school graduate/GED or equivalent	Widowed	16229.383727	Yes	Yes	No	4	5	8	4	9	18	Yes	No	No	120	8	No	No Change	Yes	No	No	17	9	18	4	-0.425082088093251	-1.39509119475709	-1.63133933817313	-0.848267794439691	-4.29978041546317	1	Q1
6325	2011-2012	68485	3	91	Female	64	College graduate or above	Divorced	124909.680309	Yes	No	No	5	9	9	9	28	67	No	No	Yes	480	6	Yes	No Change	Yes	No	No	23	28	67	9	0.869804678535437	2.08270731743986	1.22430526050212	1.3235581924207	5.50037544889812	0	Q4
6331	2011-2012	68491	3	91	Male	80	9-11th grade (Includes 12th grade with no diploma)	Married	42165.766203	Yes	Yes	Yes	3	5	7	3	17	30	No	No	No	360	10	No	No Change	Yes	No	No	15	17	30	3	-0.856711010302813	0.0692450209047817	-0.931997803803682	-1.28263299181177	-3.00209678501348	1	Q1
6335	2011-2012	68495	2	96	Female	78	High school graduate/GED or equivalent	Widowed	28985.222851	No	Yes	Yes	3	6	6	3	19	47	Yes	No	No	1080	5	No	No Change	Yes	No	No	15	19	47	3	-0.856711010302813	0.435329074820251	0.0587360365530375	-1.28263299181177	-1.6452788907413	0	Q2
6340	2011-2012	68500	2	90	Female	80	College graduate or above	Widowed	13555.744544	No	No	Yes	3	6	9	6	16	13	No	No	No	120	8	No	No Change	Yes	No	No	18	16	13	6	-0.20926762698847	-0.113797006052953	-1.9227316441604	0.0204626003044664	-2.22533367689736	1	Q1
6346	2011-2012	68506	1	101	Female	77	Some college or AA degree	Married	32533.215899	Yes	Yes	No	5	8	10	9	17	49	No	No	No	480	10	No	No Change	Yes	No	No	23	17	49	9	0.869804678535437	0.0692450209047817	0.175292958947946	1.3235581924207	2.43790085080887	0	Q4
6350	2011-2012	68510	2	101	Male	65	9-11th grade (Includes 12th grade with no diploma)	Married	8956.231711	No	Yes	Yes	0	2	5	1	17	25	No	No	No	240	7	No	No Change	Yes	No	No	7	17	25	1	-2.58322669914106	0.0692450209047817	-1.22339010979095	-2.15136338655593	-5.88873517458316	1	Q1
6353	2011-2012	68513	1	95	Female	69	Some college or AA degree	Married	54186.584794	Yes	No	No	6	10	9	8	26	56	No	No	No	120	8	No	No Change	Yes	No	No	25	26	56	8	1.301433600745	1.71662326352439	0.583242187330124	0.889192995048624	4.49049204664814	0	Q4
6368	2011-2012	68528	2	101	Female	70	Some college or AA degree	Divorced	93002.542962	Yes	Yes	Yes	4	6	7	3	12	29	Yes	No	No	540	9	No	No Change	Yes	No	No	17	12	29	3	-0.425082088093251	-0.845965113883891	-0.990276265001137	-1.28263299181177	-3.54395645879005	1	Q1
6369	2011-2012	68529	2	95	Female	80	Some college or AA degree	Widowed	48017.666119	No	Yes	No	4	6	9	2	19	46	No	No	No	180	6	No	Worse Now	No	Yes	Yes	19	19	46	2	0.00654683411631175	0.435329074820251	0.000457575355583353	-1.71699818918385	-1.2746647048917	0	Q2
6371	2011-2012	68531	1	96	Male	60	Some college or AA degree	Married	6085.921613	No	Yes	Yes	3	5	7	0	9	33	No	No	No	240	7	No	Better Now	Yes	No	No	15	9	33	0	-0.856711010302813	-1.39509119475709	-0.75716242021132	-2.58572858392801	-5.59469320919924	1	Q1
6376	2011-2012	68536	2	95	Female	60	High school graduate/GED or equivalent	Divorced	8949.073879	Yes	Yes	No	6	9	10	8	18	60	Yes	No	No	480	8	No	No Change	Yes	No	No	25	18	60	8	1.301433600745	0.252287047862516	0.816356032119941	0.889192995048624	3.25926967577608	0	Q4
6378	2011-2012	68538	2	93	Male	72	9-11th grade (Includes 12th grade with no diploma)	Married	9657.569347	No	Yes	No	3	5	6	3	7	29	No	Yes	No	300	7	No	No Change	Yes	No	No	14	7	29	3	-1.07252547140759	-1.76117524867256	-0.990276265001137	-1.28263299181177	-5.10660997689306	1	Q1
6384	2011-2012	68544	2	103	Male	66	Some college or AA degree	Never married	9096.941425	No	Yes	Yes	4	0	0	7	14	65	No	No	No	240	5	No	Better Now	Yes	No	No	4	14	65	7	-3.23067008245541	-0.479881059968422	1.10774833810721	0.454827797676545	-2.14797500664007	1	Q1
6388	2011-2012	68548	1	100	Female	66	College graduate or above	Widowed	126579.471046	Yes	Yes	Yes	6	7	8	7	20	49	Yes	No	No	360	5	Yes	No Change	Yes	No	No	21	20	49	7	0.438175756325874	0.618371101777985	0.175292958947946	0.454827797676545	1.68666761472835	0	Q3
6391	2011-2012	68551	2	99	Female	80	Less than 9th grade	Widowed	12394.666968	No	Yes	Yes	3	7	6	5	15	22	Yes	No	No	420	6	No	No Change	Yes	No	Yes	16	15	22	5	-0.640896549198032	-0.296839033010687	-1.39822549338332	-0.413902597067613	-2.74986367265965	1	Q1
6393	2011-2012	68553	1	98	Female	61	High school graduate/GED or equivalent	Divorced	131590.908764	Yes	Yes	Yes	6	8	8	7	20	55	No	No	No	420	8	Yes	Worse Now	Yes	No	Yes	22	20	55	7	0.653990217430656	0.618371101777985	0.52496372613267	0.454827797676545	2.25215284301786	0	Q4
6397	2011-2012	68557	1	101	Male	71	High school graduate/GED or equivalent	Divorced	16562.859469	Yes	Yes	Yes	6	7	6	7	19	49	No	No	No	120	10	No	No Change	Yes	No	No	19	19	49	7	0.00654683411631175	0.435329074820251	0.175292958947946	0.454827797676545	1.07199666556105	0	Q3
6398	2011-2012	68558	1	92	Female	62	Less than 9th grade	Married	17998.333464	No	Yes	Yes	5	6	7	6	15	49	No	No	No	420	6	No	Worse Now	Yes	No	No	18	15	49	6	-0.20926762698847	-0.296839033010687	0.175292958947946	0.0204626003044664	-0.310351100746745	0	Q2
6399	2011-2012	68559	1	90	Male	80	High school graduate/GED or equivalent	Widowed	39912.090511	Yes	Yes	No	5	6	7	4	13	31	No	No	No	180	8	No	No Change	Yes	No	No	18	13	31	4	-0.20926762698847	-0.662923086926156	-0.873719342606228	-0.848267794439691	-2.59417785096055	1	Q1
6401	2011-2012	68561	1	100	Female	65	College graduate or above	Married	148196.223981	Yes	Yes	Yes	7	8	10	10	39	72	No	No	No	360	7	No	No Change	Yes	No	No	25	39	72	10	1.301433600745	4.09616961397494	1.51569756648939	1.75792338979278	8.67122417100211	0	Q4
6413	2011-2012	68573	3	91	Male	64	9-11th grade (Includes 12th grade with no diploma)	Married	10853.580889	Yes	No	No	5	7	8	8	26	51	No	Yes	Yes	180	5	No	No Change	Yes	No	No	20	26	51	8	0.222361295221093	1.71662326352439	0.291849881342854	0.889192995048624	3.12002743513696	0	Q4
6431	2011-2012	68591	1	99	Male	67	College graduate or above	Married	7993.317874	Yes	Yes	Yes	6	8	9	8	16	61	Yes	No	No	360	6	No	No Change	Yes	No	No	23	16	61	8	0.869804678535437	-0.113797006052953	0.874634493317395	0.889192995048624	2.5198351608485	0	Q4
6433	2011-2012	68593	1	98	Female	63	College graduate or above	Never married	14965.949752	Yes	No	No	6	8	6	5	16	63	No	Yes	Yes	240	7	No	Worse Now	Yes	No	Yes	20	16	63	5	0.222361295221093	-0.113797006052953	0.991191415712303	-0.413902597067613	0.685853107812831	0	Q3
6434	2011-2012	68594	1	95	Male	80	High school graduate/GED or equivalent	Widowed	13189.875012	No	No	No	2	6	2	1	10	35	Yes	No	No	300	8	No	No Change	Yes	No	No	10	10	35	1	-1.93578331582672	-1.21204916779936	-0.640605497816412	-2.15136338655593	-5.93980136799842	1	Q1
6437	2011-2012	68597	2	100	Female	73	College graduate or above	Living with partner	50771.674072	Yes	Yes	No	6	6	7	4	14	54	No	Yes	No	300	7	Yes	No Change	Yes	No	No	19	14	54	4	0.00654683411631175	-0.479881059968422	0.466685264935216	-0.848267794439691	-0.854916755356585	0	Q2
6446	2011-2012	68606	3	90	Female	62	Less than 9th grade	Widowed	12477.420452	Yes	No	Yes	5	7	6	6	13	31	No	No	Yes	360	9	Yes	Worse Now	Yes	No	Yes	18	13	31	6	-0.20926762698847	-0.662923086926156	-0.873719342606228	0.0204626003044664	-1.72544745621639	0	Q2
6453	2011-2012	68613	2	101	Female	61	Some college or AA degree	Widowed	168741.576297	No	No	No	5	6	7	7	16	85	No	Yes	No	240	7	No	No Change	Yes	No	No	18	16	85	7	-0.20926762698847	-0.113797006052953	2.27331756205629	0.454827797676545	2.40508072669142	0	Q4
6454	2011-2012	68614	1	90	Male	73	9-11th grade (Includes 12th grade with no diploma)	Married	16695.608527	Yes	Yes	Yes	2	3	3	1	5	10	Yes	No	No	720	6	No	No Change	No	No	Yes	8	5	10	1	-2.36741223803628	-2.12725930258803	-2.09756702775276	-2.15136338655593	-8.74360195493301	1	Q1
6462	2011-2012	68622	1	91	Female	70	Some college or AA degree	Married	65151.773075	No	No	Yes	3	7	8	7	11	53	No	No	No	180	7	No	No Change	Yes	No	No	18	11	53	7	-0.20926762698847	-1.02900714084163	0.408406803737762	0.454827797676545	-0.375040166415787	0	Q2
6467	2011-2012	68627	2	91	Female	70	High school graduate/GED or equivalent	Married	78374.230241	Yes	No	Yes	5	7	10	8	18	74	No	Yes	No	420	7	No	Worse Now	Yes	No	No	22	18	74	8	0.653990217430656	0.252287047862516	1.6322544888843	0.889192995048624	3.42772474922609	0	Q4
6472	2011-2012	68632	2	94	Female	65	College graduate or above	Married	139412.076132	Yes	No	Yes	6	9	7	6	22	67	No	No	No	600	8	No	No Change	Yes	No	No	22	22	67	6	0.653990217430656	0.984455155693454	1.22430526050212	0.0204626003044664	2.8832132339307	0	Q4
6485	2011-2012	68645	2	93	Female	75	College graduate or above	Divorced	50226.117333	No	Yes	Yes	4	7	6	5	22	50	Yes	No	Yes	480	8	No	Worse Now	Yes	No	Yes	17	22	50	5	-0.425082088093251	0.984455155693454	0.2335714201454	-0.413902597067613	0.379041890677991	0	Q3
6497	2011-2012	68657	1	95	Male	67	Less than 9th grade	Widowed	22474.018796	Yes	No	No	3	6	5	6	19	28	No	No	Yes	480	7	No	No Change	Yes	No	No	14	19	28	6	-1.07252547140759	0.435329074820251	-1.04855472619859	0.0204626003044664	-1.66528852248147	0	Q2
6501	2011-2012	68661	2	99	Female	64	College graduate or above	Married	11482.21496	Yes	Yes	No	6	6	9	7	21	76	No	No	No	360	5	No	No Change	Yes	No	No	21	21	76	7	0.438175756325874	0.80141312873572	1.74881141127921	0.454827797676545	3.44322809401735	0	Q4
6513	2011-2012	68673	2	102	Male	62	Some college or AA degree	Separated	10164.290775	Yes	No	No	6	8	7	8	18	55	No	Yes	No	360	8	No	No Change	Yes	No	No	21	18	55	8	0.438175756325874	0.252287047862516	0.52496372613267	0.889192995048624	2.10461952536969	0	Q3
6515	2011-2012	68675	1	100	Female	73	College graduate or above	Married	19056.863071	No	No	No	3	5	6	4	13	44	No	No	No	60	7	No	No Change	Yes	No	No	14	13	44	4	-1.07252547140759	-0.662923086926156	-0.116099347039325	-0.848267794439691	-2.69981569981277	1	Q1
6522	2011-2012	68682	2	101	Female	79	Less than 9th grade	Married	105956.226489	No	Yes	Yes	5	8	9	9	12	26	Yes	No	No	180	7	No	No Change	Yes	Yes	No	22	12	26	9	0.653990217430656	-0.845965113883891	-1.1651116485935	1.3235581924207	-0.033528352626031	0	Q2
6529	2011-2012	68689	2	92	Female	70	Less than 9th grade	Married	20176.873294	No	Yes	No	3	5	7	5	13	21	Yes	No	No	3	8	No	Worse Now	No	Yes	Yes	15	13	21	5	-0.856711010302813	-0.662923086926156	-1.45650395458077	-0.413902597067613	-3.39004064887735	1	Q1
6543	2011-2012	68703	1	103	Male	63	College graduate or above	Divorced	9415.956027	Yes	Yes	No	4	6	8	8	20	55	No	No	Yes	480	6	Yes	Worse Now	Yes	No	No	18	20	55	8	-0.20926762698847	0.618371101777985	0.52496372613267	0.889192995048624	1.82326019597081	0	Q3
6548	2011-2012	68708	2	103	Female	61	Less than 9th grade	Widowed	7279.121105	Yes	Yes	No	2	7	0	7	18	17	No	No	No	600	5	No	No Change	Yes	No	No	9	18	17	7	-2.1515977769315	0.252287047862516	-1.68961779937059	0.454827797676545	-3.13410073076303	1	Q1
6570	2011-2012	68730	1	98	Male	80	Some college or AA degree	Divorced	9783.740861	Yes	Yes	No	3	6	9	8	15	38	No	Yes	No	480	10	No	No Change	Yes	No	No	18	15	38	8	-0.20926762698847	-0.296839033010687	-0.46577011422405	0.889192995048624	-0.0826837791745821	0	Q2
6580	2011-2012	68740	2	102	Male	64	Some college or AA degree	Divorced	102038.91726	Yes	No	Yes	6	6	8	7	34	55	No	No	No	660	8	Yes	Better Now	Yes	No	No	20	34	55	7	0.222361295221093	3.18095947918627	0.52496372613267	0.454827797676545	4.38311229821658	0	Q4
6585	2011-2012	68745	1	94	Female	61	Some college or AA degree	Divorced	31983.331006	Yes	Yes	Yes	5	7	8	6	18	68	No	Yes	Yes	360	8	No	Worse Now	Yes	No	No	20	18	68	6	0.222361295221093	0.252287047862516	1.28258372169957	0.0204626003044664	1.77769466508765	0	Q3
6588	2011-2012	68748	2	102	Male	70	Some college or AA degree	Married	19545.291055	No	Yes	No	6	8	8	8	14	54	Yes	No	No	240	8	No	No Change	Yes	No	No	22	14	54	8	0.653990217430656	-0.479881059968422	0.466685264935216	0.889192995048624	1.52998741744607	0	Q3
6607	2011-2012	68767	1	96	Female	68	Some college or AA degree	Never married	10112.428208	No	Yes	Yes	5	9	10	7	17	41	No	Yes	No	300	6	No	No Change	No	No	No	24	17	41	7	1.08561913964022	0.0692450209047817	-0.290934730631687	0.454827797676545	1.31875722758986	0	Q3
6620	2011-2012	68780	1	100	Male	78	College graduate or above	Married	17822.854094	Yes	No	No	5	8	9	9	20	63	No	No	No	180	6	No	No Change	Yes	No	No	22	20	63	9	0.653990217430656	0.618371101777985	0.991191415712303	1.3235581924207	3.58711092734165	0	Q4
6627	2011-2012	68787	1	100	Male	65	College graduate or above	Married	150876.348421	Yes	No	Yes	6	7	8	7	25	43	Yes	No	No	600	7	Yes	No Change	Yes	No	No	21	25	43	7	0.438175756325874	1.53358123656666	-0.174377808236779	0.454827797676545	2.2522069823323	0	Q4
6633	2011-2012	68793	1	102	Male	73	College graduate or above	Married	72711.227332	Yes	Yes	No	6	5	8	6	15	61	No	No	No	540	10	No	Worse Now	Yes	No	No	19	15	61	6	0.00654683411631175	-0.296839033010687	0.874634493317395	0.0204626003044664	0.604804894727486	0	Q3
6634	2011-2012	68794	1	101	Male	74	Some college or AA degree	Married	92194.745773	No	Yes	Yes	5	8	7	8	15	54	No	Yes	No	600	8	No	No Change	Yes	No	No	20	15	54	8	0.222361295221093	-0.296839033010687	0.466685264935216	0.889192995048624	1.28140052219425	0	Q3
6639	2011-2012	68799	1	91	Male	70	9-11th grade (Includes 12th grade with no diploma)	Divorced	48519.015788	Yes	Yes	Yes	6	7	8	6	17	42	No	Yes	No	300	8	No	No Change	Yes	No	No	21	17	42	6	0.438175756325874	0.0692450209047817	-0.232656269434233	0.0204626003044664	0.295227108100889	0	Q3
6658	2011-2012	68818	2	96	Male	62	High school graduate/GED or equivalent	Divorced	7700.344649	No	Yes	No	3	6	6	6	18	56	Yes	No	No	480	4	No	No Change	Yes	No	No	15	18	56	6	-0.856711010302813	0.252287047862516	0.583242187330124	0.0204626003044664	-0.000719174805706317	0	Q2
6663	2011-2012	68823	2	95	Male	64	High school graduate/GED or equivalent	Married	8206.595267	Yes	Yes	Yes	4	7	8	6	17	36	Yes	No	No	480	7	Yes	No Change	Yes	No	No	19	17	36	6	0.00654683411631175	0.0692450209047817	-0.582327036618958	0.0204626003044664	-0.486072581293398	0	Q2
6671	2011-2012	68831	2	99	Female	79	College graduate or above	Married	17191.011953	Yes	Yes	No	3	6	6	6	14	24	No	Yes	No	480	6	Yes	Worse Now	Yes	No	No	15	14	24	6	-0.856711010302813	-0.479881059968422	-1.28166857098841	0.0204626003044664	-2.59779804095518	1	Q1
6676	2011-2012	68836	3	90	Male	60	College graduate or above	Married	4413.31452	Yes	No	No	7	10	10	8	11	65	No	No	No	600	5	No	No Change	Yes	No	No	27	11	65	8	1.73306252295456	-1.02900714084163	1.10774833810721	0.889192995048624	2.70099671526877	0	Q4
6679	2011-2012	68839	1	92	Male	80	College graduate or above	Married	47615.276255	Yes	No	Yes	3	3	3	2	9	38	No	No	Yes	180	9	No	No Change	Yes	Yes	No	9	9	38	2	-2.1515977769315	-1.39509119475709	-0.46577011422405	-1.71699818918385	-5.72945727509649	1	Q1
6685	2011-2012	68845	1	95	Female	75	High school graduate/GED or equivalent	Widowed	37024.300659	Yes	Yes	Yes	2	5	7	4	16	38	No	No	No	240	8	No	No Change	Yes	No	No	14	16	38	4	-1.07252547140759	-0.113797006052953	-0.46577011422405	-0.848267794439691	-2.50036038612429	1	Q1
6695	2011-2012	68855	1	95	Male	70	Some college or AA degree	Married	73766.510327	Yes	No	No	4	5	9	8	24	63	No	No	No	420	6	No	No Change	Yes	No	No	18	24	63	8	-0.20926762698847	1.35053920960892	0.991191415712303	0.889192995048624	3.02165599338138	0	Q4
6705	2011-2012	68865	1	93	Male	62	Some college or AA degree	Married	8526.287371	No	Yes	No	0	6	5	5	9	25	No	No	Yes	45	6	No	No Change	Yes	No	No	11	9	25	5	-1.71996885472194	-1.39509119475709	-1.22339010979095	-0.413902597067613	-4.7523527563376	1	Q1
6708	2011-2012	68868	2	95	Female	80	Some college or AA degree	Married	52669.767304	Yes	No	Yes	8	7	8	8	18	45	No	No	Yes	540	9	No	No Change	Yes	No	No	23	18	45	8	0.869804678535437	0.252287047862516	-0.0578208858418708	0.889192995048624	1.95346383560471	0	Q3
6728	2011-2012	68888	1	99	Male	74	Some college or AA degree	Living with partner	9255.717695	Yes	Yes	No	3	6	7	4	11	53	Yes	No	No	540	9	No	No Change	Yes	No	No	16	11	53	4	-0.640896549198032	-1.02900714084163	0.408406803737762	-0.848267794439691	-2.10976468074159	0	Q2
6732	2011-2012	68892	1	96	Male	75	High school graduate/GED or equivalent	Married	9201.488687	Yes	Yes	Yes	2	3	3	0	10	7	No	No	No	840	4	No	No Change	Yes	Yes	No	8	10	7	0	-2.36741223803628	-1.21204916779936	-2.27240241134513	-2.58572858392801	-8.43759240110878	1	Q1
6750	2011-2012	68910	1	102	Male	74	9-11th grade (Includes 12th grade with no diploma)	Married	17783.358691	Yes	No	No	5	9	7	7	19	40	No	No	Yes	480	5	No	Better Now	Yes	No	No	21	19	40	7	0.438175756325874	0.435329074820251	-0.349213191829141	0.454827797676545	0.979119436993529	0	Q3
6762	2011-2012	68922	1	101	Female	74	High school graduate/GED or equivalent	Married	91644.282892	No	Yes	No	7	7	9	7	21	80	No	No	No	480	8	No	No Change	Yes	No	No	23	21	80	7	0.869804678535437	0.80141312873572	1.98192525606902	0.454827797676545	4.10797086101673	0	Q4
6765	2011-2012	68925	1	91	Male	80	High school graduate/GED or equivalent	Widowed	8892.303775	Yes	No	No	2	3	6	2	12	18	Yes	No	No	240	8	No	No Change	Yes	No	No	11	12	18	2	-1.71996885472194	-0.845965113883891	-1.63133933817313	-1.71699818918385	-5.91427149596281	1	Q1
6773	2011-2012	68933	2	100	Male	72	Some college or AA degree	Married	8684.171961	Yes	Yes	No	4	6	7	7	10	41	No	No	No	840	7	No	No Change	Yes	No	No	17	10	41	7	-0.425082088093251	-1.21204916779936	-0.290934730631687	0.454827797676545	-1.47323818884775	0	Q2
6784	2011-2012	68944	1	93	Female	79	Some college or AA degree	Divorced	21872.034752	Yes	No	Yes	5	5	6	7	12	36	No	Yes	Yes	240	8	No	No Change	Yes	No	No	16	12	36	7	-0.640896549198032	-0.845965113883891	-0.582327036618958	0.454827797676545	-1.61436090202434	0	Q2
6786	2011-2012	68946	2	91	Female	64	High school graduate/GED or equivalent	Married	85642.054874	No	Yes	No	7	10	10	6	23	67	No	No	No	120	8	No	No Change	Yes	No	No	27	23	67	6	1.73306252295456	1.16749718265119	1.22430526050212	0.0204626003044664	4.14532756641234	0	Q4
6787	2011-2012	68947	2	95	Female	65	High school graduate/GED or equivalent	Widowed	10806.84762	Yes	Yes	Yes	5	8	9	7	16	42	Yes	Yes	No	120	6	No	Worse Now	Yes	No	Yes	22	16	42	7	0.653990217430656	-0.113797006052953	-0.232656269434233	0.454827797676545	0.762364739620015	0	Q3
6792	2011-2012	68952	2	91	Female	80	College graduate or above	Widowed	64147.609457	Yes	Yes	Yes	5	9	8	8	22	34	No	Yes	No	480	7	No	No Change	Yes	No	No	22	22	34	8	0.653990217430656	0.984455155693454	-0.698883959013866	0.889192995048624	1.82875440915887	0	Q3
6801	2011-2012	68961	2	95	Female	64	College graduate or above	Married	119338.215671	Yes	Yes	Yes	9	10	10	10	26	81	No	Yes	No	300	7	No	No Change	Yes	No	No	29	26	81	10	2.16469144516412	1.71662326352439	2.04020371726648	1.75792338979278	7.67944181574778	0	Q4
6806	2011-2012	68966	2	97	Female	63	Some college or AA degree	Never married	11982.125462	No	Yes	No	5	8	9	8	30	63	No	No	Yes	180	6	No	No Change	Yes	No	No	22	30	63	8	0.653990217430656	2.44879137135533	0.991191415712303	0.889192995048624	4.98316599954691	0	Q4
6812	2011-2012	68972	1	90	Female	60	Less than 9th grade	Married	12488.02543	No	Yes	Yes	6	7	7	5	13	21	No	No	No	120	8	No	No Change	No	Yes	No	20	13	21	5	0.222361295221093	-0.662923086926156	-1.45650395458077	-0.413902597067613	-2.31096834335345	1	Q1
6821	2011-2012	68981	2	99	Female	80	College graduate or above	Divorced	45647.400007	Yes	Yes	No	4	6	10	6	20	66	No	No	No	360	9	No	No Change	Yes	No	No	20	20	66	6	0.222361295221093	0.618371101777985	1.16602679930467	0.0204626003044664	2.02722179660821	0	Q3
6823	2011-2012	68983	1	102	Male	67	College graduate or above	Divorced	11794.347884	Yes	No	No	5	10	10	9	25	64	No	No	Yes	480	8	No	No Change	Yes	No	No	25	25	64	9	1.301433600745	1.53358123656666	1.04946987690976	1.3235581924207	5.20804290664212	0	Q4
6828	2011-2012	68988	2	100	Male	72	Less than 9th grade	Separated	8999.288803	Yes	Yes	Yes	2	4	3	0	7	3	Yes	No	No	480	8	No	Worse Now	Yes	No	No	9	7	3	0	-2.1515977769315	-1.76117524867256	-2.50551625613494	-2.58572858392801	-9.00401786566702	1	Q1
6835	2011-2012	68995	1	94	Male	75	College graduate or above	Married	64726.722108	Yes	No	No	5	6	8	8	20	45	No	No	No	180	7	No	Worse Now	Yes	No	Yes	19	20	45	8	0.00654683411631175	0.618371101777985	-0.0578208858418708	0.889192995048624	1.45629004510105	0	Q3
6841	2011-2012	69001	1	96	Male	68	High school graduate/GED or equivalent	Married	6274.869975	Yes	No	No	3	7	6	5	14	39	No	No	No	180	6	No	No Change	Yes	No	No	16	14	39	5	-0.640896549198032	-0.479881059968422	-0.407491653026595	-0.413902597067613	-1.94217185926066	0	Q2
6845	2011-2012	69005	1	96	Female	77	Some college or AA degree	Married	62586.321432	Yes	No	Yes	5	7	8	9	17	55	No	No	No	480	7	No	No Change	Yes	No	No	20	17	55	9	0.222361295221093	0.0692450209047817	0.52496372613267	1.3235581924207	2.14012823467925	0	Q3
6850	2011-2012	69010	2	103	Female	80	Some college or AA degree	Divorced	14328.748539	Yes	Yes	Yes	5	8	8	7	18	45	Yes	No	No	240	7	No	No Change	Yes	No	No	21	18	45	7	0.438175756325874	0.252287047862516	-0.0578208858418708	0.454827797676545	1.08746971602307	0	Q3
6854	2011-2012	69014	1	91	Male	78	Some college or AA degree	Married	64726.722108	Yes	Yes	Yes	2	5	5	4	18	49	Yes	Yes	No	720	8	Yes	No Change	Yes	No	No	12	18	49	4	-1.50415439361716	0.252287047862516	0.175292958947946	-0.848267794439691	-1.92484218124639	0	Q2
6864	2011-2012	69024	1	97	Male	65	College graduate or above	Divorced	12074.424659	Yes	Yes	Yes	5	7	7	4	18	47	Yes	No	No	600	6	No	Worse Now	No	No	No	19	18	47	4	0.00654683411631175	0.252287047862516	0.0587360365530375	-0.848267794439691	-0.530697875907826	0	Q2
6865	2011-2012	69025	2	96	Male	60	Less than 9th grade	Married	12597.633777	No	No	No	2	4	6	5	12	27	No	No	No	60	6	No	Worse Now	No	Yes	No	12	12	27	5	-1.50415439361716	-0.845965113883891	-1.10683318739604	-0.413902597067613	-3.87085529196471	1	Q1
6875	2011-2012	69035	1	91	Male	68	Some college or AA degree	Married	120347.630506	Yes	No	No	6	8	10	8	30	63	No	Yes	No	480	6	No	No Change	Yes	No	No	24	30	63	8	1.08561913964022	2.44879137135533	0.991191415712303	0.889192995048624	5.41479492175648	0	Q4
6876	2011-2012	69036	2	98	Male	76	9-11th grade (Includes 12th grade with no diploma)	Married	9213.337166	No	Yes	Yes	2	2	3	2	9	13	No	No	No	240	8	No	No Change	No	No	No	7	9	13	2	-2.58322669914106	-1.39509119475709	-1.9227316441604	-1.71699818918385	-7.61804772724241	1	Q1
6887	2011-2012	69047	1	99	Female	61	College graduate or above	Married	98181.677236	Yes	Yes	Yes	6	6	7	7	21	87	Borderline	No	No	300	7	No	No Change	Yes	No	No	19	21	87	7	0.00654683411631175	0.80141312873572	2.3898744844512	0.454827797676545	3.65266224497978	0	Q4
6906	2011-2012	69066	1	94	Male	74	Some college or AA degree	Married	64726.722108	Yes	No	No	3	6	7	6	22	47	No	No	No	540	7	No	No Change	Yes	No	No	16	22	47	6	-0.640896549198032	0.984455155693454	0.0587360365530375	0.0204626003044664	0.422757243352926	0	Q3
6928	2011-2012	69088	2	93	Female	67	Some college or AA degree	Married	11057.12801	No	No	Yes	6	6	6	3	13	47	No	No	No	300	8	Yes	No Change	No	No	No	18	13	47	3	-0.20926762698847	-0.662923086926156	0.0587360365530375	-1.28263299181177	-2.09608766917336	0	Q2
6942	2011-2012	69102	2	90	Female	61	High school graduate/GED or equivalent	Married	6537.978856	Yes	Yes	Yes	6	7	8	6	14	43	Yes	Yes	Yes	60	5	Yes	Worse Now	Yes	Yes	Yes	21	14	43	6	0.438175756325874	-0.479881059968422	-0.174377808236779	0.0204626003044664	-0.19562051157486	0	Q2
6955	2011-2012	69115	2	100	Male	79	Less than 9th grade	Widowed	8684.171961	Yes	Yes	Yes	2	5	6	5	13	31	No	No	No	240	8	No	No Change	Yes	No	No	13	13	31	5	-1.28833993251238	-0.662923086926156	-0.873719342606228	-0.413902597067613	-3.23888495911237	1	Q1
6963	2011-2012	69123	1	102	Female	63	Some college or AA degree	Married	131137.819973	No	No	Yes	8	9	9	9	20	58	No	No	No	420	7	No	No Change	Yes	No	No	26	20	58	9	1.51724806184978	0.618371101777985	0.699799109725033	1.3235581924207	4.1589764657735	0	Q4
6980	2011-2012	69140	1	92	Male	80	High school graduate/GED or equivalent	Married	53799.51702	Yes	Yes	No	4	4	4	3	17	39	No	No	No	600	7	No	Worse Now	Yes	No	Yes	12	17	39	3	-1.50415439361716	0.0692450209047817	-0.407491653026595	-1.28263299181177	-3.12503401755074	1	Q1
6981	2011-2012	69141	1	96	Male	80	Less than 9th grade	Married	8999.288803	Yes	No	Yes	4	6	7	3	11	25	Yes	No	No	300	8	No	No Change	Yes	No	No	17	11	25	3	-0.425082088093251	-1.02900714084163	-1.22339010979095	-1.28263299181177	-3.9601123305376	1	Q1
6984	2011-2012	69144	2	94	Female	71	High school graduate/GED or equivalent	Widowed	17875.873101	No	Yes	Yes	2	6	5	5	16	29	Yes	No	Yes	360	6	Yes	No Change	Yes	No	No	13	16	29	5	-1.28833993251238	-0.113797006052953	-0.990276265001137	-0.413902597067613	-2.80631580063408	1	Q1
6989	2011-2012	69149	1	91	Male	62	High school graduate/GED or equivalent	Divorced	7821.068134	Yes	Yes	Yes	4	4	7	4	14	53	Yes	No	Yes	300	9	No	No Change	Yes	No	No	15	14	53	4	-0.856711010302813	-0.479881059968422	0.408406803737762	-0.848267794439691	-1.77645306097316	0	Q2
6994	2011-2012	69154	2	91	Male	66	High school graduate/GED or equivalent	Divorced	32474.673757	Yes	No	No	4	8	8	6	15	44	Yes	No	No	600	7	No	No Change	Yes	No	No	20	15	44	6	0.222361295221093	-0.296839033010687	-0.116099347039325	0.0204626003044664	-0.170114484524453	0	Q2
7002	2011-2012	69162	2	100	Male	72	Some college or AA degree	Never married	12463.587232	Yes	Yes	No	3	5	8	5	18	24	No	No	Yes	480	9	No	No Change	Yes	No	No	16	18	24	5	-0.640896549198032	0.252287047862516	-1.28166857098841	-0.413902597067613	-2.08418066939154	0	Q2
7004	2011-2012	69164	1	98	Female	80	College graduate or above	Widowed	56330.524019	Yes	Yes	No	2	3	4	1	10	36	No	No	No	600	7	No	No Change	Yes	No	No	9	10	36	1	-2.1515977769315	-1.21204916779936	-0.582327036618958	-2.15136338655593	-6.09733736790575	1	Q1
7005	2011-2012	69165	2	102	Male	72	College graduate or above	Married	19545.291055	No	No	No	3	5	5	4	10	49	No	No	No	180	6	No	No Change	Yes	No	No	13	10	49	4	-1.28833993251238	-1.21204916779936	0.175292958947946	-0.848267794439691	-3.17336393580348	1	Q1
7006	2011-2012	69166	1	96	Male	60	College graduate or above	Married	6085.921613	Yes	Yes	Yes	5	8	10	8	18	42	No	Yes	No	300	5	No	Worse Now	Yes	No	No	23	18	42	8	0.869804678535437	0.252287047862516	-0.232656269434233	0.889192995048624	1.77862845201234	0	Q3
7007	2011-2012	69167	1	91	Female	80	9-11th grade (Includes 12th grade with no diploma)	Widowed	30792.259764	Yes	Yes	Yes	1	4	5	4	6	23	No	No	Yes	180	6	No	Worse Now	Yes	No	Yes	10	6	23	4	-1.93578331582672	-1.9442172756303	-1.33994703218586	-0.848267794439691	-6.06821541808257	1	Q1
7012	2011-2012	69172	2	98	Female	65	Some college or AA degree	Divorced	9969.842041	Yes	No	No	7	7	8	7	19	58	No	No	No	120	8	No	No Change	Yes	No	No	22	19	58	7	0.653990217430656	0.435329074820251	0.699799109725033	0.454827797676545	2.24394619965248	0	Q4
7017	2011-2012	69177	1	91	Male	66	College graduate or above	Married	120347.630506	Yes	Yes	Yes	6	7	10	9	16	57	No	Yes	Yes	240	8	No	No Change	Yes	No	No	23	16	57	9	0.869804678535437	-0.113797006052953	0.641520648527579	1.3235581924207	2.72108651343077	0	Q4
7039	2011-2012	69199	2	91	Male	60	9-11th grade (Includes 12th grade with no diploma)	Separated	7682.939373	Yes	Yes	Yes	5	8	8	8	20	52	Yes	No	No	300	7	No	No Change	Yes	No	No	21	20	52	8	0.438175756325874	0.618371101777985	0.350128342540308	0.889192995048624	2.29586819569279	0	Q4
7043	2011-2012	69203	2	95	Female	66	College graduate or above	Divorced	8679.600111	Yes	Yes	Yes	6	7	8	6	13	53	Borderline	No	No	480	7	Yes	No Change	Yes	No	No	21	13	53	6	0.438175756325874	-0.662923086926156	0.408406803737762	0.0204626003044664	0.204122073441946	0	Q3
7067	2011-2012	69227	1	100	Female	62	Some college or AA degree	Never married	15663.818698	Yes	No	No	5	10	10	10	13	60	No	No	Yes	600	8	No	No Change	Yes	No	No	25	13	60	10	1.301433600745	-0.662923086926156	0.816356032119941	1.75792338979278	3.21278993573157	0	Q4
7087	2011-2012	69247	1	93	Female	80	Some college or AA degree	Divorced	12774.490696	Yes	Yes	Yes	4	7	7	5	13	26	Borderline	No	No	600	8	No	No Change	Yes	No	No	18	13	26	5	-0.20926762698847	-0.662923086926156	-1.1651116485935	-0.413902597067613	-2.45120495957574	1	Q1
7095	2011-2012	69255	1	92	Male	80	College graduate or above	Married	46481.579201	Yes	No	No	3	5	7	2	14	52	No	No	Yes	360	8	No	No Change	Yes	No	No	15	14	52	2	-0.856711010302813	-0.479881059968422	0.350128342540308	-1.71699818918385	-2.70346191691478	1	Q1
7104	2011-2012	69264	1	100	Male	69	College graduate or above	Married	11300.176858	No	Yes	No	4	5	6	3	12	27	Borderline	Yes	No	180	4	Yes	No Change	Yes	No	No	15	12	27	3	-0.856711010302813	-0.845965113883891	-1.10683318739604	-1.28263299181177	-4.09214230339452	1	Q1
7110	2011-2012	69270	1	93	Male	66	Some college or AA degree	Married	9513.611982	Yes	No	No	3	7	7	6	14	54	No	No	Yes	180	8	No	Worse Now	No	No	No	17	14	54	6	-0.425082088093251	-0.479881059968422	0.466685264935216	0.0204626003044664	-0.41781528282199	0	Q2
7120	2011-2012	69280	1	94	Female	80	High school graduate/GED or equivalent	Widowed	27869.657009	Yes	No	Yes	4	6	7	3	16	37	No	No	No	480	8	No	No Change	Yes	No	No	17	16	37	3	-0.425082088093251	-0.113797006052953	-0.524048575421504	-1.28263299181177	-2.34556066137948	1	Q1
7123	2011-2012	69283	1	93	Female	73	9-11th grade (Includes 12th grade with no diploma)	Divorced	11068.740647	No	Yes	No	5	9	8	6	11	44	Yes	No	No	300	5	Yes	No Change	Yes	No	No	22	11	44	6	0.653990217430656	-1.02900714084163	-0.116099347039325	0.0204626003044664	-0.470653670145828	0	Q2
7128	2011-2012	69288	2	100	Female	69	9-11th grade (Includes 12th grade with no diploma)	Married	10252.529496	Yes	Yes	Yes	3	6	7	5	9	39	No	No	No	120	5	No	Better Now	Yes	No	No	16	9	39	5	-0.640896549198032	-1.39509119475709	-0.407491653026595	-0.413902597067613	-2.85738199404933	1	Q1
7141	2011-2012	69301	2	94	Female	64	Some college or AA degree	Married	101809.075589	No	Yes	Yes	4	4	5	6	22	66	No	Yes	No	180	7	No	No Change	Yes	No	No	13	22	66	6	-1.28833993251238	0.984455155693454	1.16602679930467	0.0204626003044664	0.88260462279021	0	Q3
7163	2011-2012	69323	2	99	Male	63	High school graduate/GED or equivalent	Never married	8212.17704	Yes	Yes	No	4	7	7	5	20	42	No	No	Yes	480	4	No	No Change	Yes	No	No	18	20	42	5	-0.20926762698847	0.618371101777985	-0.232656269434233	-0.413902597067613	-0.23745539171233	0	Q2
7168	2011-2012	69328	1	96	Female	71	College graduate or above	Married	13916.488113	No	No	No	5	7	7	5	9	23	Yes	No	Yes	120	6	No	No Change	Yes	No	No	19	9	23	5	0.00654683411631175	-1.39509119475709	-1.33994703218586	-0.413902597067613	-3.14239398989426	1	Q1
7189	2011-2012	69349	1	96	Male	74	College graduate or above	Married	62962.247193	Yes	Yes	Yes	2	6	4	1	17	42	Yes	No	No	480	8	No	No Change	Yes	No	No	12	17	42	1	-1.50415439361716	0.0692450209047817	-0.232656269434233	-2.15136338655593	-3.81892902870254	1	Q1
7196	2011-2012	69356	2	101	Female	62	Some college or AA degree	Widowed	11982.125462	No	No	Yes	5	7	9	6	12	37	No	No	No	360	6	No	No Change	Yes	No	No	21	12	37	6	0.438175756325874	-0.845965113883891	-0.524048575421504	0.0204626003044664	-0.911375332675054	0	Q2
7201	2011-2012	69361	1	98	Male	66	9-11th grade (Includes 12th grade with no diploma)	Married	10089.274206	Yes	Yes	No	5	4	7	6	11	28	No	Yes	Yes	240	8	No	No Change	Yes	No	No	16	11	28	6	-0.640896549198032	-1.02900714084163	-1.04855472619859	0.0204626003044664	-2.69799581593378	1	Q1
7206	2011-2012	69366	1	95	Female	73	Some college or AA degree	Married	90120.008289	No	No	No	3	4	7	4	14	73	No	Yes	No	420	4	No	Better Now	Yes	No	No	14	14	73	4	-1.07252547140759	-0.479881059968422	1.57397602768684	-0.848267794439691	-0.826698298128864	0	Q2
7209	2011-2012	69369	2	95	Male	66	Less than 9th grade	Divorced	7233.371983	Yes	Yes	No	4	5	9	4	9	16	No	No	No	240	7	No	No Change	Yes	No	No	18	9	16	4	-0.20926762698847	-1.39509119475709	-1.74789626056804	-0.848267794439691	-4.2005228767533	1	Q1
7230	2011-2012	69390	2	95	Male	62	9-11th grade (Includes 12th grade with no diploma)	Married	101155.423058	Yes	No	No	8	9	10	9	17	53	No	Yes	Yes	600	7	No	Worse Now	Yes	No	No	27	17	53	9	1.73306252295456	0.0692450209047817	0.408406803737762	1.3235581924207	3.53427254001781	0	Q4
7243	2011-2012	69403	1	90	Male	61	College graduate or above	Divorced	119024.647099	Yes	Yes	No	2	3	6	4	18	51	No	Yes	Yes	300	5	No	Better Now	Yes	No	No	11	18	51	4	-1.71996885472194	0.252287047862516	0.291849881342854	-0.848267794439691	-2.02409971995626	0	Q2
7251	2011-2012	69411	1	95	Male	75	College graduate or above	Married	70856.701199	No	No	Yes	5	6	6	4	12	39	Yes	No	No	540	8	No	No Change	Yes	No	No	17	12	39	4	-0.425082088093251	-0.845965113883891	-0.407491653026595	-0.848267794439691	-2.52680664944343	1	Q1
7258	2011-2012	69418	1	91	Male	71	College graduate or above	Married	64579.113865	Yes	Yes	Yes	4	7	5	4	28	49	No	Yes	No	420	7	No	Worse Now	Yes	No	No	16	28	49	4	-0.640896549198032	2.08270731743986	0.175292958947946	-0.848267794439691	0.768835932750084	0	Q3
7260	2011-2012	69420	1	97	Female	80	High school graduate/GED or equivalent	Living with partner	72064.333099	Yes	Yes	No	6	8	9	9	15	49	No	No	No	600	7	No	No Change	Yes	No	No	23	15	49	9	0.869804678535437	-0.296839033010687	0.175292958947946	1.3235581924207	2.0718167968934	0	Q3
7265	2011-2012	69425	1	102	Female	66	College graduate or above	Married	15857.48365	No	Yes	Yes	7	8	9	10	11	60	No	No	No	240	8	No	No Change	Yes	No	No	24	11	60	10	1.08561913964022	-1.02900714084163	0.816356032119941	1.75792338979278	2.63089142071132	0	Q4
7271	2011-2012	69431	2	100	Female	79	College graduate or above	Married	12607.778632	Yes	Yes	No	5	6	6	6	19	42	Yes	Yes	No	300	5	No	No Change	Yes	No	No	17	19	42	6	-0.425082088093251	0.435329074820251	-0.232656269434233	0.0204626003044664	-0.201946682402767	0	Q2
7279	2011-2012	69439	2	99	Male	67	9-11th grade (Includes 12th grade with no diploma)	Married	8272.775405	Yes	Yes	No	3	2	3	2	12	23	No	No	No	600	8	No	No Change	Yes	Yes	No	8	12	23	2	-2.36741223803628	-0.845965113883891	-1.33994703218586	-1.71699818918385	-6.27032257328988	1	Q1
7291	2011-2012	69451	1	99	Male	67	9-11th grade (Includes 12th grade with no diploma)	Married	7765.677873	Yes	Yes	Yes	3	5	6	2	10	27	Yes	No	No	480	8	No	No Change	Yes	Yes	No	14	10	27	2	-1.07252547140759	-1.21204916779936	-1.10683318739604	-1.71699818918385	-5.10840601578685	1	Q1
7298	2011-2012	69458	1	101	Male	60	High school graduate/GED or equivalent	Married	174540.034956	No	No	Yes	4	5	6	5	11	54	No	No	No	240	8	No	No Change	Yes	No	No	15	11	54	5	-0.856711010302813	-1.02900714084163	0.466685264935216	-0.413902597067613	-1.83293548327684	0	Q2
7299	2011-2012	69459	2	98	Female	62	High school graduate/GED or equivalent	Widowed	15896.113669	Yes	No	No	6	6	8	9	18	73	No	No	No	20	7	No	No Change	Yes	No	No	20	18	73	9	0.222361295221093	0.252287047862516	1.57397602768684	1.3235581924207	3.37218256319116	0	Q4
7311	2011-2012	69471	1	94	Female	72	College graduate or above	Married	64340.261278	Yes	No	Yes	7	7	10	7	23	55	No	Yes	No	360	8	No	No Change	Yes	No	No	24	23	55	7	1.08561913964022	1.16749718265119	0.52496372613267	0.454827797676545	3.23290784610062	0	Q4
7314	2011-2012	69474	2	93	Female	66	High school graduate/GED or equivalent	Never married	12052.956309	Yes	Yes	Yes	6	7	9	7	17	28	No	No	No	300	7	No	No Change	Yes	No	No	22	17	28	7	0.653990217430656	0.0692450209047817	-1.04855472619859	0.454827797676545	0.129508309813392	0	Q3
7326	2011-2012	69486	1	103	Female	67	College graduate or above	Divorced	12242.903977	Yes	No	No	1	5	6	7	14	39	Yes	No	No	660	5	Yes	Worse Now	No	No	No	12	14	39	7	-1.50415439361716	-0.479881059968422	-0.407491653026595	0.454827797676545	-1.93669930893563	0	Q2
7328	2011-2012	69488	1	95	Female	65	High school graduate/GED or equivalent	Divorced	34197.992084	No	No	No	6	8	10	9	17	61	No	Yes	No	300	8	No	No Change	Yes	No	No	24	17	61	9	1.08561913964022	0.0692450209047817	0.874634493317395	1.3235581924207	3.3530568462831	0	Q4
7329	2011-2012	69489	1	93	Female	62	Some college or AA degree	Never married	13394.767563	No	No	No	6	7	8	7	20	59	Yes	Yes	Yes	360	8	No	No Change	Yes	No	No	21	20	59	7	0.438175756325874	0.618371101777985	0.758077570922487	0.454827797676545	2.26945222670289	0	Q4
7331	2011-2012	69491	1	93	Female	67	Less than 9th grade	Widowed	11351.088215	Yes	No	Yes	3	3	6	4	19	31	Borderline	No	No	300	6	No	No Change	Yes	No	No	12	19	31	4	-1.50415439361716	0.435329074820251	-0.873719342606228	-0.848267794439691	-2.79081245584283	1	Q1
7345	2011-2012	69505	2	101	Male	60	Less than 9th grade	Living with partner	28144.17465	Yes	No	No	7	7	9	8	11	30	No	No	No	120	5	No	No Change	Yes	No	No	23	11	30	8	0.869804678535437	-1.02900714084163	-0.931997803803682	0.889192995048624	-0.202007271061247	0	Q2
7346	2011-2012	69506	1	95	Male	80	Less than 9th grade	Married	13615.881666	Yes	Yes	Yes	3	5	6	5	11	39	Yes	No	No	600	8	Yes	No Change	Yes	No	No	14	11	39	5	-1.07252547140759	-1.02900714084163	-0.407491653026595	-0.413902597067613	-2.92292686234343	1	Q1
7349	2011-2012	69509	2	90	Male	62	Less than 9th grade	Married	11228.904188	Yes	No	Yes	3	6	8	3	8	4	Yes	No	Yes	240	8	No	No Change	Yes	Yes	No	17	8	4	3	-0.425082088093251	-1.57813322171483	-2.44723779493749	-1.28263299181177	-5.73308609655734	1	Q1
7351	2011-2012	69511	2	102	Female	65	9-11th grade (Includes 12th grade with no diploma)	Separated	15077.525188	No	Yes	Yes	6	8	8	6	15	48	Yes	No	Yes	180	8	No	No Change	No	No	No	22	15	48	6	0.653990217430656	-0.296839033010687	0.117014497750492	0.0204626003044664	0.494628282474926	0	Q3
7355	2011-2012	69515	2	99	Male	63	Some college or AA degree	Divorced	6663.917441	Yes	No	No	6	7	9	7	15	48	No	Yes	Yes	120	6	Yes	Worse Now	Yes	No	Yes	22	15	48	7	0.653990217430656	-0.296839033010687	0.117014497750492	0.454827797676545	0.928993479847005	0	Q3
7356	2011-2012	69516	1	99	Male	74	Some college or AA degree	Married	54438.22579	Yes	Yes	No	4	7	6	4	25	37	No	Yes	No	600	9	No	No Change	Yes	No	No	17	25	37	4	-0.425082088093251	1.53358123656666	-0.524048575421504	-0.848267794439691	-0.263817221387788	0	Q2
7364	2011-2012	69524	2	100	Female	61	Some college or AA degree	Married	9943.806181	Yes	Yes	No	5	7	9	8	12	53	No	Yes	No	420	4	No	No Change	Yes	Yes	No	21	12	53	8	0.438175756325874	-0.845965113883891	0.408406803737762	0.889192995048624	0.88981044122837	0	Q3
7368	2011-2012	69528	2	98	Male	80	Less than 9th grade	Married	14929.213705	Yes	Yes	No	6	8	9	7	15	37	Yes	No	No	480	7	No	Worse Now	Yes	No	No	23	15	37	7	0.869804678535437	-0.296839033010687	-0.524048575421504	0.454827797676545	0.503744867779791	0	Q3
7379	2011-2012	69539	1	98	Male	80	9-11th grade (Includes 12th grade with no diploma)	Widowed	29187.923269	No	No	No	5	5	6	6	22	33	Yes	No	No	720	6	No	No Change	Yes	No	No	16	22	33	6	-0.640896549198032	0.984455155693454	-0.75716242021132	0.0204626003044664	-0.393141213411432	0	Q2
7387	2011-2012	69547	3	90	Male	73	High school graduate/GED or equivalent	Widowed	9341.78969	Yes	No	No	3	7	6	5	8	23	No	No	No	600	8	No	Better Now	Yes	No	No	16	8	23	5	-0.640896549198032	-1.57813322171483	-1.33994703218586	-0.413902597067613	-3.97287940016633	1	Q1
7389	2011-2012	69549	2	94	Female	66	Some college or AA degree	Married	10902.368494	Yes	No	No	0	7	8	0	22	53	No	No	No	360	9	No	Worse Now	No	No	No	15	22	53	0	-0.856711010302813	0.984455155693454	0.408406803737762	-2.58572858392801	-2.0495776347996	0	Q2
7393	2011-2012	69553	3	90	Female	70	Less than 9th grade	Married	21678.922586	No	Yes	No	6	7	9	7	11	17	Yes	No	No	120	8	No	No Change	Yes	No	No	22	11	17	7	0.653990217430656	-1.02900714084163	-1.68961779937059	0.454827797676545	-1.60980692510501	0	Q2
7406	2011-2012	69566	2	93	Male	80	Less than 9th grade	Married	14429.301836	Yes	No	No	2	5	4	5	22	8	No	No	No	480	6	No	No Change	Yes	No	No	11	22	8	5	-1.71996885472194	0.984455155693454	-2.21412395014767	-0.413902597067613	-3.36354024624377	1	Q1
7436	2011-2012	69596	2	99	Male	64	Some college or AA degree	Married	8283.488354	Yes	Yes	No	5	6	8	6	18	32	No	No	No	600	8	No	No Change	Yes	No	No	19	18	32	6	0.00654683411631175	0.252287047862516	-0.815440881408774	0.0204626003044664	-0.53614439912548	0	Q2
7440	2011-2012	69600	3	90	Male	65	High school graduate/GED or equivalent	Married	6994.794831	Yes	No	Yes	5	6	8	2	16	44	No	No	Yes	300	6	No	No Change	Yes	No	No	19	16	44	2	0.00654683411631175	-0.113797006052953	-0.116099347039325	-1.71699818918385	-1.94034770815982	0	Q2
7458	2011-2012	69618	1	101	Female	64	High school graduate/GED or equivalent	Married	133989.246473	No	Yes	Yes	5	8	9	6	16	57	No	No	No	240	8	No	No Change	Yes	No	No	22	16	57	6	0.653990217430656	-0.113797006052953	0.641520648527579	0.0204626003044664	1.20217646020975	0	Q3
7464	2011-2012	69624	2	96	Male	67	High school graduate/GED or equivalent	Married	11717.869264	Yes	No	No	5	8	8	6	14	67	No	No	No	480	8	No	No Change	Yes	No	No	21	14	67	6	0.438175756325874	-0.479881059968422	1.22430526050212	0.0204626003044664	1.20306255716404	0	Q3
7484	2011-2012	69644	2	94	Female	64	College graduate or above	Married	12295.352662	No	Yes	No	3	8	10	8	19	70	No	Yes	No	240	6	No	No Change	No	No	No	21	19	70	8	0.438175756325874	0.435329074820251	1.39914064409448	0.889192995048624	3.16183847028923	0	Q4
7485	2011-2012	69645	2	100	Female	71	Some college or AA degree	Married	50771.674072	Yes	No	No	4	7	9	7	10	53	No	Yes	No	180	8	No	No Change	Yes	No	No	20	10	53	7	0.222361295221093	-1.21204916779936	0.408406803737762	0.454827797676545	-0.126453271163959	0	Q2
7488	2011-2012	69648	2	96	Male	80	College graduate or above	Married	34987.007487	Yes	No	Yes	4	6	6	4	19	53	No	No	No	720	7	No	Worse Now	No	No	No	16	19	53	4	-0.640896549198032	0.435329074820251	0.408406803737762	-0.848267794439691	-0.645428465079711	0	Q2
7492	2011-2012	69652	2	92	Female	74	Less than 9th grade	Married	13278.897744	No	Yes	Yes	2	6	6	5	15	28	Borderline	No	Yes	240	5	No	No Change	Yes	No	No	14	15	28	5	-1.07252547140759	-0.296839033010687	-1.04855472619859	-0.413902597067613	-2.83182182768449	1	Q1
7495	2011-2012	69655	1	94	Female	80	High school graduate/GED or equivalent	Widowed	27869.657009	No	Yes	Yes	2	5	5	1	17	48	No	No	No	480	5	No	No Change	Yes	No	No	12	17	48	1	-1.50415439361716	0.0692450209047817	0.117014497750492	-2.15136338655593	-3.46925826151781	1	Q1
7498	2011-2012	69658	2	95	Male	73	College graduate or above	Married	11250.172797	No	Yes	No	6	8	9	9	19	49	No	Yes	No	240	8	No	No Change	Yes	No	No	23	19	49	9	0.869804678535437	0.435329074820251	0.175292958947946	1.3235581924207	2.80398490472434	0	Q4
7506	2011-2012	69666	1	95	Female	70	High school graduate/GED or equivalent	Married	69784.701831	No	Yes	No	5	7	8	7	20	66	No	No	No	600	6	No	No Change	Yes	No	No	20	20	66	7	0.222361295221093	0.618371101777985	1.16602679930467	0.454827797676545	2.46158699398029	0	Q4
7507	2011-2012	69667	1	91	Female	63	Some college or AA degree	Married	118209.809508	Yes	Yes	Yes	5	7	8	8	18	73	No	Yes	No	60	8	No	No Change	Yes	No	No	20	18	73	8	0.222361295221093	0.252287047862516	1.57397602768684	0.889192995048624	2.93781736581908	0	Q4
7508	2011-2012	69668	2	95	Male	61	College graduate or above	Married	121496.443862	Yes	Yes	No	6	8	10	10	29	78	No	No	No	480	8	No	Worse Now	Yes	No	No	24	29	78	10	1.08561913964022	2.2657493443976	1.86536833367411	1.75792338979278	6.97466020750471	0	Q4
7509	2011-2012	69669	1	96	Female	66	College graduate or above	Widowed	10112.428208	Yes	Yes	Yes	5	5	7	6	13	60	No	No	Yes	240	7	No	No Change	Yes	No	No	17	13	60	6	-0.425082088093251	-0.662923086926156	0.816356032119941	0.0204626003044664	-0.251186542595	0	Q2
7514	2011-2012	69674	1	99	Male	60	High school graduate/GED or equivalent	Living with partner	7645.782314	Yes	No	No	6	7	8	3	21	32	No	No	No	300	8	No	No Change	No	No	No	21	21	32	3	0.438175756325874	0.80141312873572	-0.815440881408774	-1.28263299181177	-0.858484988158951	0	Q2
7524	2011-2012	69684	2	93	Male	65	Less than 9th grade	Divorced	9554.950099	No	No	Yes	4	5	5	4	15	12	No	No	No	240	7	No	No Change	Yes	No	No	14	15	12	4	-1.07252547140759	-0.296839033010687	-1.98101010535786	-0.848267794439691	-4.19864240421583	1	Q1
7549	2011-2012	69709	1	98	Female	62	Some college or AA degree	Never married	127632.692688	Yes	Yes	Yes	7	9	8	8	22	83	No	No	No	600	5	No	No Change	Yes	No	No	24	22	83	8	1.08561913964022	0.984455155693454	2.15676063966139	0.889192995048624	5.11602793004368	0	Q4
7556	2011-2012	69716	1	101	Female	63	Some college or AA degree	Married	128757.240271	No	No	No	6	9	9	9	21	69	No	No	Yes	180	6	No	No Change	No	No	No	24	21	69	9	1.08561913964022	0.80141312873572	1.34086218289703	1.3235581924207	4.55145264369367	0	Q4
7570	2011-2012	69730	2	95	Female	70	High school graduate/GED or equivalent	Divorced	11943.741966	No	Yes	Yes	3	4	5	2	7	33	Borderline	No	No	240	6	No	No Change	Yes	No	No	12	7	33	2	-1.50415439361716	-1.76117524867256	-0.75716242021132	-1.71699818918385	-5.73949025168489	1	Q1
7580	2011-2012	69740	2	95	Female	66	College graduate or above	Married	97099.44822	Yes	No	Yes	6	8	10	7	20	68	Borderline	Yes	No	420	7	No	Worse Now	Yes	No	No	24	20	68	7	1.08561913964022	0.618371101777985	1.28258372169957	0.454827797676545	3.44140176079432	0	Q4
7592	2011-2012	69752	1	101	Female	79	College graduate or above	Widowed	83549.725067	Yes	No	Yes	5	9	7	6	28	81	No	No	Yes	300	8	No	No Change	Yes	No	No	21	28	81	6	0.438175756325874	2.08270731743986	2.04020371726648	0.0204626003044664	4.58154939133668	0	Q4
7593	2011-2012	69753	1	92	Female	63	Some college or AA degree	Married	14796.942631	No	Yes	No	5	6	6	7	9	38	No	No	No	180	3	No	Worse Now	Yes	No	Yes	17	9	38	7	-0.425082088093251	-1.39509119475709	-0.46577011422405	0.454827797676545	-1.83111559939785	0	Q2
7594	2011-2012	69754	1	96	Male	80	Some college or AA degree	Married	10359.669924	Yes	No	Yes	3	7	6	6	10	20	No	No	No	300	8	No	No Change	Yes	No	No	16	10	20	6	-0.640896549198032	-1.21204916779936	-1.51478241577822	0.0204626003044664	-3.34726553247115	1	Q1
7595	2011-2012	69755	2	102	Female	65	College graduate or above	Married	158914.124584	Yes	No	No	7	8	9	8	26	66	No	No	No	480	7	No	No Change	Yes	No	No	24	26	66	8	1.08561913964022	1.71662326352439	1.16602679930467	0.889192995048624	4.8574621975179	0	Q4
7605	2011-2012	69765	2	99	Female	65	High school graduate/GED or equivalent	Divorced	12347.505602	Yes	Yes	Yes	5	7	7	5	16	49	No	No	No	60	8	No	No Change	Yes	No	No	19	16	49	5	0.00654683411631175	-0.113797006052953	0.175292958947946	-0.413902597067613	-0.345859810056308	0	Q2
7617	2011-2012	69777	1	99	Female	60	High school graduate/GED or equivalent	Married	10218.574955	Yes	Yes	Yes	4	5	8	8	17	68	No	No	No	480	8	No	No Change	Yes	No	No	17	17	68	8	-0.425082088093251	0.0692450209047817	1.28258372169957	0.889192995048624	1.81593964955973	0	Q3
7623	2011-2012	69783	2	96	Female	66	College graduate or above	Never married	13480.293434	No	No	No	7	7	8	7	17	54	No	No	Yes	180	7	No	No Change	Yes	No	No	22	17	54	7	0.653990217430656	0.0692450209047817	0.466685264935216	0.454827797676545	1.6447483009472	0	Q3
7624	2011-2012	69784	2	101	Male	69	9-11th grade (Includes 12th grade with no diploma)	Never married	11218.730451	Yes	Yes	Yes	1	2	4	2	10	5	No	Yes	No	120	8	No	No Change	No	Yes	No	7	10	5	2	-2.58322669914106	-1.21204916779936	-2.38895933374004	-1.71699818918385	-7.90123338986431	1	Q1
7625	2011-2012	69785	1	94	Female	80	9-11th grade (Includes 12th grade with no diploma)	Widowed	25250.873067	No	Yes	Yes	3	5	6	4	13	40	No	Yes	No	600	8	No	Worse Now	No	Yes	Yes	14	13	40	4	-1.07252547140759	-0.662923086926156	-0.349213191829141	-0.848267794439691	-2.93292954460258	1	Q1
7647	2011-2012	69807	1	96	Female	61	Some college or AA degree	Never married	10533.779383	No	Yes	Yes	6	9	9	7	14	60	No	No	No	480	7	No	No Change	Yes	No	No	24	14	60	7	1.08561913964022	-0.479881059968422	0.816356032119941	0.454827797676545	1.87692190946828	0	Q3
7652	2011-2012	69812	1	91	Female	80	High school graduate/GED or equivalent	Married	52171.746701	Yes	Yes	No	4	7	7	7	12	39	Yes	Yes	No	300	7	No	No Change	Yes	No	No	18	12	39	7	-0.20926762698847	-0.845965113883891	-0.407491653026595	0.454827797676545	-1.00789659622241	0	Q2
7655	2011-2012	69815	2	96	Female	70	Some college or AA degree	Widowed	15734.277598	No	Yes	No	6	6	7	6	11	35	Yes	No	No	480	9	No	No Change	Yes	No	No	19	11	35	6	0.00654683411631175	-1.02900714084163	-0.640605497816412	0.0204626003044664	-1.64260320423726	0	Q2
7662	2011-2012	69822	2	92	Male	64	Less than 9th grade	Married	9111.200197	Yes	Yes	Yes	3	7	6	4	15	38	No	Yes	Yes	240	8	No	No Change	Yes	No	No	16	15	38	4	-0.640896549198032	-0.296839033010687	-0.46577011422405	-0.848267794439691	-2.25177349087246	1	Q1
7664	2011-2012	69824	1	99	Male	64	9-11th grade (Includes 12th grade with no diploma)	Married	8531.146449	Yes	No	No	6	6	7	7	12	37	No	No	No	120	7	No	No Change	Yes	No	No	19	12	37	7	0.00654683411631175	-0.845965113883891	-0.524048575421504	0.454827797676545	-0.908639057512537	0	Q2
7672	2011-2012	69832	2	95	Male	61	High school graduate/GED or equivalent	Widowed	7351.348885	Yes	No	No	6	4	7	7	15	42	Yes	No	No	180	8	No	No Change	Yes	No	No	17	15	42	7	-0.425082088093251	-0.296839033010687	-0.232656269434233	0.454827797676545	-0.499749592861626	0	Q2
7673	2011-2012	69833	3	91	Female	73	College graduate or above	Married	30544.805853	Yes	Yes	Yes	7	9	7	5	17	41	No	No	No	120	8	No	Worse Now	No	Yes	Yes	23	17	41	5	0.869804678535437	0.0692450209047817	-0.290934730631687	-0.413902597067613	0.234212371740919	0	Q3
7680	2011-2012	69840	2	95	Male	67	Some college or AA degree	Divorced	6964.172059	Yes	Yes	No	7	9	8	6	16	42	Yes	Yes	No	30	7	No	Better Now	Yes	Yes	No	24	16	42	6	1.08561913964022	-0.113797006052953	-0.232656269434233	0.0204626003044664	0.759628464457499	0	Q3
7687	2011-2012	69847	1	98	Male	80	College graduate or above	Married	15344.674112	No	Yes	Yes	3	3	5	3	21	40	Yes	No	No	840	6	No	No Change	Yes	Yes	No	11	21	40	3	-1.71996885472194	0.80141312873572	-0.349213191829141	-1.28263299181177	-2.55040190962713	1	Q1
7688	2011-2012	69848	1	92	Male	70	9-11th grade (Includes 12th grade with no diploma)	Married	15656.172471	No	No	Yes	5	7	8	6	21	40	No	No	No	360	7	No	Better Now	Yes	No	No	20	21	40	6	0.222361295221093	0.80141312873572	-0.349213191829141	0.0204626003044664	0.695023832432138	0	Q3
7689	2011-2012	69849	1	99	Male	70	9-11th grade (Includes 12th grade with no diploma)	Married	9255.717695	Yes	Yes	No	3	5	7	5	10	29	Borderline	Yes	No	360	8	No	No Change	Yes	No	No	15	10	29	5	-0.856711010302813	-1.21204916779936	-0.990276265001137	-0.413902597067613	-3.47293904017092	1	Q1
7692	2011-2012	69852	1	95	Female	80	High school graduate/GED or equivalent	Married	39416.921733	Yes	Yes	No	5	8	7	5	13	86	No	No	No	300	7	No	No Change	Yes	No	No	20	13	86	5	0.222361295221093	-0.662923086926156	2.33159602325375	-0.413902597067613	1.47713163448107	0	Q3
7694	2011-2012	69854	1	95	Male	65	Some college or AA degree	Married	166468.676858	Yes	Yes	Yes	6	8	6	6	23	58	Yes	No	Yes	660	6	Yes	No Change	Yes	No	No	20	23	58	6	0.222361295221093	1.16749718265119	0.699799109725033	0.0204626003044664	2.11012018790178	0	Q3
7698	2011-2012	69858	1	95	Male	65	College graduate or above	Married	9541.978936	Yes	Yes	No	5	5	7	3	16	37	No	Yes	Yes	90	8	No	No Change	Yes	No	No	17	16	37	3	-0.425082088093251	-0.113797006052953	-0.524048575421504	-1.28263299181177	-2.34556066137948	1	Q1
7710	2011-2012	69870	1	102	Male	68	College graduate or above	Married	133509.443669	Yes	Yes	Yes	6	7	7	6	20	73	No	No	No	300	7	No	No Change	Yes	No	No	20	20	73	6	0.222361295221093	0.618371101777985	1.57397602768684	0.0204626003044664	2.43517102499039	0	Q4
7731	2011-2012	69891	2	90	Male	79	9-11th grade (Includes 12th grade with no diploma)	Widowed	11769.853451	No	No	Yes	8	8	8	6	16	39	Yes	No	No	300	6	No	No Change	Yes	No	No	24	16	39	6	1.08561913964022	-0.113797006052953	-0.407491653026595	0.0204626003044664	0.584793080865136	0	Q3
7732	2011-2012	69892	2	95	Female	63	High school graduate/GED or equivalent	Widowed	9178.537312	Yes	Yes	Yes	6	7	9	7	11	33	Yes	No	No	300	6	No	No Change	Yes	No	No	22	11	33	7	0.653990217430656	-1.02900714084163	-0.75716242021132	0.454827797676545	-0.677351545945745	0	Q2
7738	2011-2012	69898	1	95	Male	71	High school graduate/GED or equivalent	Married	20212.213332	No	No	Yes	3	8	8	6	25	47	Yes	Yes	No	360	8	No	No Change	Yes	No	No	19	25	47	6	0.00654683411631175	1.53358123656666	0.0587360365530375	0.0204626003044664	1.61932670754047	0	Q3
7753	2011-2012	69913	3	91	Female	64	Less than 9th grade	Married	16246.228018	No	Yes	No	2	3	3	3	9	12	No	No	Yes	90	6	Yes	Worse Now	No	No	No	8	9	12	3	-2.36741223803628	-1.39509119475709	-1.98101010535786	-1.28263299181177	-7.026146529963	1	Q1
7761	2011-2012	69921	1	91	Male	75	Some college or AA degree	Married	10978.086763	Yes	Yes	Yes	4	6	8	6	16	46	Yes	No	No	480	4	No	No Change	Yes	No	No	18	16	46	6	-0.20926762698847	-0.113797006052953	0.000457575355583353	0.0204626003044664	-0.302144457381373	0	Q2
7765	2011-2012	69925	1	99	Female	80	Less than 9th grade	Never married	18809.520935	Yes	Yes	No	2	6	5	4	12	56	No	No	No	300	6	No	No Change	Yes	No	No	13	12	56	4	-1.28833993251238	-0.845965113883891	0.583242187330124	-0.848267794439691	-2.39933065350583	1	Q1
7768	2011-2012	69928	2	95	Female	63	Less than 9th grade	Widowed	9015.10987	No	Yes	Yes	4	5	6	5	15	38	Yes	No	No	60	6	No	No Change	Yes	No	No	15	15	38	5	-0.856711010302813	-0.296839033010687	-0.46577011422405	-0.413902597067613	-2.03322275460516	0	Q2
7780	2011-2012	69940	2	93	Male	61	High school graduate/GED or equivalent	Married	6954.569749	Yes	No	No	4	6	7	8	23	52	No	Yes	Yes	240	6	No	Worse Now	No	Yes	Yes	17	23	52	8	-0.425082088093251	1.16749718265119	0.350128342540308	0.889192995048624	1.98173643214687	0	Q3
7802	2011-2012	69962	2	102	Male	69	High school graduate/GED or equivalent	Married	12562.386395	No	Yes	No	4	6	3	3	13	36	No	No	No	420	7	Yes	Worse Now	Yes	Yes	No	13	13	36	3	-1.28833993251238	-0.662923086926156	-0.582327036618958	-1.28263299181177	-3.81622304786926	1	Q1
7812	2011-2012	69972	1	100	Male	79	College graduate or above	Married	56449.488341	Yes	No	Yes	4	5	6	3	16	63	No	No	No	120	7	No	No Change	Yes	No	No	15	16	63	3	-0.856711010302813	-0.113797006052953	0.991191415712303	-1.28263299181177	-1.26194959245523	0	Q2
7815	2011-2012	69975	1	95	Female	80	Some college or AA degree	Married	65791.533402	Yes	Yes	Yes	4	8	9	7	18	45	Yes	No	No	660	9	No	No Change	Yes	No	No	21	18	45	7	0.438175756325874	0.252287047862516	-0.0578208858418708	0.454827797676545	1.08746971602307	0	Q3
7816	2011-2012	69976	1	90	Male	61	Some college or AA degree	Married	10952.862023	Yes	No	Yes	4	5	8	5	18	19	No	Yes	No	180	8	No	No Change	Yes	No	No	17	18	19	5	-0.425082088093251	0.252287047862516	-1.57306087697568	-0.413902597067613	-2.15975851427402	1	Q1
7821	2011-2012	69981	1	99	Male	62	High school graduate/GED or equivalent	Never married	16076.675652	No	No	No	5	7	7	7	15	18	No	No	No	300	8	No	Better Now	Yes	No	No	19	15	18	7	0.00654683411631175	-0.296839033010687	-1.63133933817313	0.454827797676545	-1.46680373939096	0	Q2
7853	2011-2012	70013	1	96	Male	70	College graduate or above	Married	7674.379869	Yes	Yes	Yes	4	7	7	8	22	64	No	Yes	No	300	5	Yes	No Change	Yes	No	No	18	22	64	8	-0.20926762698847	0.984455155693454	1.04946987690976	0.889192995048624	2.71385040066337	0	Q4
7871	2011-2012	70031	1	99	Female	63	Some college or AA degree	Divorced	10440.656902	Yes	No	Yes	5	7	7	7	25	59	No	Yes	No	480	7	No	No Change	Yes	No	No	19	25	59	7	0.00654683411631175	1.53358123656666	0.758077570922487	0.454827797676545	2.753033439282	0	Q4
7872	2011-2012	70032	2	92	Male	80	Some college or AA degree	Married	12419.035396	Yes	Yes	No	3	7	8	6	17	66	No	No	Yes	480	8	No	Worse Now	Yes	No	No	18	17	66	6	-0.20926762698847	0.0692450209047817	1.16602679930467	0.0204626003044664	1.04646679352544	0	Q3
7875	2011-2012	70035	1	93	Female	65	College graduate or above	Divorced	93336.987794	Yes	No	No	3	5	6	3	18	40	No	No	No	360	9	No	No Change	Yes	No	No	14	18	40	3	-1.07252547140759	0.252287047862516	-0.349213191829141	-1.28263299181177	-2.45208460718599	1	Q1
7899	2011-2012	70059	2	95	Female	74	9-11th grade (Includes 12th grade with no diploma)	Widowed	27633.237354	No	No	No	6	8	8	9	13	37	No	Yes	Yes	240	8	No	Worse Now	Yes	No	No	22	13	37	9	0.653990217430656	-0.662923086926156	-0.524048575421504	1.3235581924207	0.790576747503699	0	Q3
7901	2011-2012	70061	2	100	Male	65	9-11th grade (Includes 12th grade with no diploma)	Never married	7433.956549	Yes	Yes	Yes	5	10	9	5	11	37	Yes	No	No	300	7	No	No Change	No	No	No	24	11	37	5	1.08561913964022	-1.02900714084163	-0.524048575421504	-0.413902597067613	-0.881339173690524	0	Q2
7902	2011-2012	70062	1	93	Female	75	College graduate or above	Married	71865.394906	Yes	No	Yes	3	5	5	2	25	62	No	No	No	240	7	No	No Change	Yes	No	No	13	25	62	2	-1.28833993251238	1.53358123656666	0.932912954514849	-1.71699818918385	-0.538843930614718	0	Q2
7924	2011-2012	70084	2	100	Male	66	9-11th grade (Includes 12th grade with no diploma)	Married	7450.948316	No	Yes	Yes	2	7	6	5	8	5	Yes	No	No	360	5	Yes	No Change	Yes	No	No	15	8	5	5	-0.856711010302813	-1.57813322171483	-2.38895933374004	-0.413902597067613	-5.23770616282529	1	Q1
7936	2011-2012	70096	3	91	Female	77	College graduate or above	Widowed	68844.431611	No	Yes	No	3	7	8	5	15	33	No	No	No	600	7	No	No Change	Yes	No	No	18	15	33	5	-0.20926762698847	-0.296839033010687	-0.75716242021132	-0.413902597067613	-1.67717167727809	0	Q2
7942	2011-2012	70102	1	100	Male	68	Some college or AA degree	Widowed	93174.50633	Yes	Yes	Yes	6	8	10	9	18	60	No	Yes	No	240	8	No	No Change	Yes	No	No	24	18	60	9	1.08561913964022	0.252287047862516	0.816356032119941	1.3235581924207	3.47782041204338	0	Q4
7958	2011-2012	70118	2	91	Female	80	Some college or AA degree	Widowed	61529.339683	Yes	No	No	6	7	8	5	20	45	No	No	No	300	7	No	No Change	Yes	No	No	21	20	45	5	0.438175756325874	0.618371101777985	-0.0578208858418708	-0.413902597067613	0.584823375194376	0	Q3
7960	2011-2012	70120	1	99	Female	70	Some college or AA degree	Married	54113.194007	Yes	Yes	No	7	8	8	7	26	56	No	Yes	No	240	5	No	No Change	Yes	No	No	23	26	56	7	0.869804678535437	1.71662326352439	0.583242187330124	0.454827797676545	3.6244979270665	0	Q4
7972	2011-2012	70132	1	92	Male	62	High school graduate/GED or equivalent	Married	11893.852645	Yes	Yes	Yes	5	6	6	3	19	52	No	Yes	Yes	240	6	No	No Change	Yes	No	No	17	19	52	3	-0.425082088093251	0.435329074820251	0.350128342540308	-1.28263299181177	-0.922257662544463	0	Q2
7982	2011-2012	70142	2	103	Female	69	Some college or AA degree	Widowed	107522.739372	Yes	Yes	Yes	4	7	8	8	21	82	No	Yes	No	240	6	No	No Change	Yes	No	No	19	21	82	8	0.00654683411631175	0.80141312873572	2.09848217846393	0.889192995048624	3.79563513636459	0	Q4
7991	2011-2012	70151	3	92	Female	80	High school graduate/GED or equivalent	Widowed	80402.538623	Yes	Yes	Yes	4	7	6	6	18	40	No	No	No	180	8	Yes	No Change	Yes	No	No	17	18	40	6	-0.425082088093251	0.252287047862516	-0.349213191829141	0.0204626003044664	-0.501545631755409	0	Q2
7996	2011-2012	70156	3	90	Female	80	Some college or AA degree	Married	39642.894617	No	No	No	2	5	6	4	25	43	No	No	No	420	6	No	No Change	Yes	No	No	13	25	43	4	-1.28833993251238	1.53358123656666	-0.174377808236779	-0.848267794439691	-0.777404298622189	0	Q2
8000	2011-2012	70160	2	90	Female	61	9-11th grade (Includes 12th grade with no diploma)	Married	13758.61994	Yes	No	No	4	7	9	6	17	39	No	No	Yes	360	6	No	No Change	Yes	No	No	20	17	39	6	0.222361295221093	0.0692450209047817	-0.407491653026595	0.0204626003044664	-0.0954227365962542	0	Q2
8008	2011-2012	70168	1	101	Male	73	Some college or AA degree	Married	67363.75016	Yes	Yes	Yes	4	6	6	2	14	42	No	No	No	120	7	Yes	Better Now	Yes	No	No	16	14	42	2	-0.640896549198032	-0.479881059968422	-0.232656269434233	-1.71699818918385	-3.07043206778454	1	Q1
8015	2011-2012	70175	1	96	Female	62	High school graduate/GED or equivalent	Divorced	12221.798846	No	Yes	No	6	7	9	7	19	64	No	Yes	No	600	6	No	No Change	Yes	No	No	22	19	64	7	0.653990217430656	0.435329074820251	1.04946987690976	0.454827797676545	2.59361696683721	0	Q4
8035	2011-2012	70195	1	92	Male	79	Some college or AA degree	Divorced	17277.940364	Yes	No	Yes	4	7	8	7	21	32	Yes	No	No	120	8	No	No Change	Yes	No	No	19	21	32	7	0.00654683411631175	0.80141312873572	-0.815440881408774	0.454827797676545	0.447346879119803	0	Q3
8038	2011-2012	70198	1	96	Female	62	Some college or AA degree	Married	11862.334174	No	Yes	No	5	7	8	4	17	54	Yes	No	Yes	180	8	No	No Change	Yes	No	No	20	17	54	4	0.222361295221093	0.0692450209047817	0.466685264935216	-0.848267794439691	-0.0899762133786004	0	Q2
8051	2011-2012	70211	1	98	Female	80	9-11th grade (Includes 12th grade with no diploma)	Married	44961.529423	No	Yes	Yes	2	7	7	4	20	43	No	No	No	300	10	No	Worse Now	No	No	No	16	20	43	4	-0.640896549198032	0.618371101777985	-0.174377808236779	-0.848267794439691	-1.04517105009652	0	Q2
8059	2011-2012	70219	1	95	Female	69	Less than 9th grade	Widowed	42617.525207	Yes	Yes	Yes	4	5	5	4	15	42	No	No	No	240	5	No	No Change	Yes	No	No	14	15	42	4	-1.07252547140759	-0.296839033010687	-0.232656269434233	-0.848267794439691	-2.45028856829221	1	Q1
8062	2011-2012	70222	1	91	Male	60	College graduate or above	Married	87713.219218	Yes	No	No	6	7	8	6	22	73	No	Yes	No	480	6	Yes	Worse Now	Yes	No	No	21	22	73	6	0.438175756325874	0.984455155693454	1.57397602768684	0.0204626003044664	3.01706954001064	0	Q4
8066	2011-2012	70226	1	96	Female	70	Less than 9th grade	Never married	13810.42202	No	Yes	Yes	4	6	8	8	20	21	No	No	No	60	6	No	No Change	No	No	No	18	20	21	8	-0.20926762698847	0.618371101777985	-1.45650395458077	0.889192995048624	-0.158207484742629	0	Q2
8068	2011-2012	70228	2	96	Male	67	High school graduate/GED or equivalent	Divorced	7700.344649	Yes	Yes	No	3	7	8	6	27	47	No	No	No	720	4	No	No Change	No	No	No	18	27	47	6	-0.20926762698847	1.89966529048213	0.0587360365530375	0.0204626003044664	1.76959630035116	0	Q3
8075	2011-2012	70235	2	90	Male	61	Less than 9th grade	Widowed	11228.904188	No	Yes	No	3	5	7	4	20	18	No	No	Yes	180	7	Yes	No Change	Yes	No	No	15	20	18	4	-0.856711010302813	0.618371101777985	-1.63133933817313	-0.848267794439691	-2.71794704113765	1	Q1
8076	2011-2012	70236	1	96	Female	63	Some college or AA degree	Married	11862.334174	Yes	Yes	Yes	7	7	9	8	14	51	No	No	Yes	420	8	No	No Change	Yes	No	No	23	14	51	8	0.869804678535437	-0.479881059968422	0.291849881342854	0.889192995048624	1.57096649495849	0	Q3
8084	2011-2012	70244	1	95	Male	80	Less than 9th grade	Married	10486.56257	Yes	No	No	4	5	5	3	17	30	No	Yes	No	300	5	No	No Change	Yes	No	No	14	17	30	3	-1.07252547140759	0.0692450209047817	-0.931997803803682	-1.28263299181177	-3.21791124611827	1	Q1
8086	2011-2012	70246	2	97	Female	72	9-11th grade (Includes 12th grade with no diploma)	Divorced	15430.401607	Yes	Yes	No	4	5	6	3	9	38	No	Yes	Yes	360	6	No	No Change	Yes	No	No	15	9	38	3	-0.856711010302813	-1.39509119475709	-0.46577011422405	-1.28263299181177	-4.00020531109573	1	Q1
8088	2011-2012	70248	2	93	Female	67	Less than 9th grade	Married	7875.678599	No	No	Yes	5	8	9	7	19	25	No	No	Yes	480	6	Yes	No Change	Yes	No	No	22	19	25	7	0.653990217430656	0.435329074820251	-1.22339010979095	0.454827797676545	0.320756980136499	0	Q3
8106	2011-2012	70266	2	102	Female	62	High school graduate/GED or equivalent	Married	17154.038836	No	Yes	No	4	8	8	9	8	46	No	No	No	600	5	Yes	No Change	Yes	No	No	20	8	46	9	0.222361295221093	-1.57813322171483	0.000457575355583353	1.3235581924207	-0.0317561587174493	0	Q2
8114	2011-2012	70274	2	98	Female	80	Some college or AA degree	Widowed	33743.401779	No	Yes	No	2	3	0	1	17	39	No	No	No	180	8	No	No Change	Yes	No	No	5	17	39	1	-3.01485562135063	0.0692450209047817	-0.407491653026595	-2.15136338655593	-5.50446564002837	1	Q1
8130	2011-2012	70290	2	91	Male	60	Some college or AA degree	Married	11166.738171	Yes	No	Yes	4	7	8	7	25	50	Yes	Yes	Yes	960	4	No	No Change	Yes	No	No	19	25	50	7	0.00654683411631175	1.53358123656666	0.2335714201454	0.454827797676545	2.22852728850491	0	Q4
8134	2011-2012	70294	2	99	Male	60	College graduate or above	Married	8283.488354	Yes	Yes	No	4	6	5	4	19	56	Yes	No	No	600	5	Yes	Worse Now	No	No	No	15	19	56	4	-0.856711010302813	0.435329074820251	0.583242187330124	-0.848267794439691	-0.68640754259213	0	Q2
8137	2011-2012	70297	1	94	Male	73	Less than 9th grade	Married	64726.722108	Yes	Yes	Yes	2	5	7	5	14	45	No	No	No	240	8	No	No Change	Yes	No	No	14	14	45	5	-1.07252547140759	-0.479881059968422	-0.0578208858418708	-0.413902597067613	-2.0241300142855	0	Q2
8144	2011-2012	70304	3	91	Female	65	High school graduate/GED or equivalent	Widowed	138551.168646	Yes	No	Yes	5	7	8	6	26	70	No	Yes	No	420	8	No	No Change	Yes	Yes	No	20	26	70	6	0.222361295221093	1.71662326352439	1.39914064409448	0.0204626003044664	3.35858780314443	0	Q4
8152	2011-2012	70312	2	90	Female	73	Less than 9th grade	Separated	23904.945555	No	Yes	Yes	2	3	5	2	7	20	Yes	Yes	Yes	30	6	No	Worse Now	No	No	No	10	7	20	2	-1.93578331582672	-1.76117524867256	-1.51478241577822	-1.71699818918385	-6.92873916946136	1	Q1
8161	2011-2012	70321	2	90	Male	63	Some college or AA degree	Divorced	9431.98541	No	Yes	Yes	4	6	8	6	15	30	Yes	No	No	120	7	No	No Change	Yes	No	No	18	15	30	6	-0.20926762698847	-0.296839033010687	-0.931997803803682	0.0204626003044664	-1.41764186349837	0	Q2
8167	2011-2012	70327	2	99	Female	62	Some college or AA degree	Married	12627.249955	Yes	Yes	Yes	2	5	7	7	17	47	No	No	Yes	300	8	No	Better Now	Yes	No	No	14	17	47	7	-1.07252547140759	0.0692450209047817	0.0587360365530375	0.454827797676545	-0.48971661627323	0	Q2
8169	2011-2012	70329	2	90	Female	60	9-11th grade (Includes 12th grade with no diploma)	Married	12994.252166	No	Yes	Yes	3	7	7	6	25	37	No	No	Yes	120	8	No	No Change	No	Yes	Yes	17	25	37	6	-0.425082088093251	1.53358123656666	-0.524048575421504	0.0204626003044664	0.60491317335637	0	Q3
8172	2011-2012	70332	2	97	Male	80	9-11th grade (Includes 12th grade with no diploma)	Divorced	11456.797578	Yes	Yes	Yes	4	5	6	7	15	29	Yes	No	No	900	9	No	Worse Now	No	No	Yes	15	15	29	7	-0.856711010302813	-0.296839033010687	-0.990276265001137	0.454827797676545	-1.68899851063809	0	Q2
8176	2011-2012	70336	2	98	Female	74	Less than 9th grade	Widowed	17568.357111	No	Yes	No	2	5	6	2	7	20	Yes	No	No	360	7	No	No Change	Yes	No	No	13	7	20	2	-1.28833993251238	-1.76117524867256	-1.51478241577822	-1.71699818918385	-6.28129578614701	1	Q1
8181	2011-2012	70341	1	92	Male	62	Some college or AA degree	Married	13271.133625	Yes	No	Yes	6	8	9	6	23	48	No	Yes	Yes	240	6	No	No Change	Yes	No	No	23	23	48	6	0.869804678535437	1.16749718265119	0.117014497750492	0.0204626003044664	2.17477895924158	0	Q3
8187	2011-2012	70347	2	103	Male	70	College graduate or above	Married	10256.608873	Yes	No	Yes	5	8	7	3	14	60	No	No	No	600	5	No	No Change	Yes	No	No	20	14	60	3	0.222361295221093	-0.479881059968422	0.816356032119941	-1.28263299181177	-0.723796724439158	0	Q2
8191	2011-2012	70351	1	94	Female	80	Some college or AA degree	Widowed	43482.761402	Yes	Yes	No	4	8	9	5	20	41	No	No	No	360	8	No	No Change	Yes	No	No	21	20	41	5	0.438175756325874	0.618371101777985	-0.290934730631687	-0.413902597067613	0.35170953040456	0	Q3
8199	2011-2012	70359	1	95	Male	80	Some college or AA degree	Married	50603.721684	Yes	Yes	No	2	0	5	4	20	37	No	Yes	Yes	120	9	No	No Change	Yes	No	No	7	20	37	4	-2.58322669914106	0.618371101777985	-0.524048575421504	-0.848267794439691	-3.33717196722427	1	Q1
8202	2011-2012	70362	2	95	Female	61	Some college or AA degree	Widowed	8679.600111	Yes	No	No	7	10	9	9	32	69	Yes	No	No	360	7	No	No Change	Yes	No	No	26	32	69	9	1.51724806184978	2.8148754252708	1.34086218289703	1.3235581924207	6.99654386243831	0	Q4
8203	2011-2012	70363	3	91	Female	62	College graduate or above	Married	124909.680309	Yes	No	No	5	8	9	8	24	64	No	No	No	300	8	No	No Change	Yes	No	No	22	24	64	8	0.653990217430656	1.35053920960892	1.04946987690976	0.889192995048624	3.94319229899796	0	Q4
8212	2011-2012	70372	1	102	Male	61	Some college or AA degree	Married	11794.347884	Yes	No	Yes	3	6	6	3	17	43	No	No	No	120	8	No	Worse Now	Yes	No	Yes	15	17	43	3	-0.856711010302813	0.0692450209047817	-0.174377808236779	-1.28263299181177	-2.24447678944658	1	Q1
8227	2011-2012	70387	2	102	Female	60	High school graduate/GED or equivalent	Living with partner	17052.998921	Yes	No	Yes	4	5	7	6	19	74	No	No	No	480	3	No	No Change	Yes	No	No	16	19	74	6	-0.640896549198032	0.435329074820251	1.6322544888843	0.0204626003044664	1.44714961481098	0	Q3
8242	2011-2012	70402	2	95	Male	80	High school graduate/GED or equivalent	Married	9772.20689	Yes	Yes	Yes	5	6	6	5	15	38	No	Yes	No	360	7	Yes	No Change	Yes	No	No	17	15	38	5	-0.425082088093251	-0.296839033010687	-0.46577011422405	-0.413902597067613	-1.6015938323956	0	Q2
8245	2011-2012	70405	1	91	Female	61	College graduate or above	Married	118209.809508	No	No	Yes	8	9	9	10	19	68	No	Yes	No	240	8	No	No Change	Yes	No	No	26	19	68	10	1.51724806184978	0.435329074820251	1.28258372169957	1.75792338979278	4.99308424816239	0	Q4
8255	2011-2012	70415	1	98	Female	80	College graduate or above	Widowed	57774.89643	Yes	Yes	No	4	7	7	4	17	54	No	No	No	480	6	Yes	No Change	Yes	No	No	18	17	54	4	-0.20926762698847	0.0692450209047817	0.466685264935216	-0.848267794439691	-0.521605135588163	0	Q2
8265	2011-2012	70425	1	90	Male	77	9-11th grade (Includes 12th grade with no diploma)	Married	67969.319596	No	No	No	2	5	4	4	7	39	Yes	No	Yes	600	6	No	No Change	No	No	No	11	7	39	4	-1.71996885472194	-1.76117524867256	-0.407491653026595	-0.848267794439691	-4.73690355086079	1	Q1
8266	2011-2012	70426	3	92	Male	66	Less than 9th grade	Married	14844.946966	Yes	Yes	Yes	5	7	7	7	20	43	Yes	No	No	120	8	No	No Change	Yes	No	No	19	20	43	7	0.00654683411631175	0.618371101777985	-0.174377808236779	0.454827797676545	0.905367925334063	0	Q3
8285	2011-2012	70445	1	98	Female	71	High school graduate/GED or equivalent	Married	53378.216173	Yes	No	Yes	5	6	8	5	12	75	No	No	No	480	8	No	No Change	Yes	No	No	19	12	75	5	0.00654683411631175	-0.845965113883891	1.69053295008175	-0.413902597067613	0.437212073246561	0	Q3
8295	2011-2012	70455	2	90	Male	69	9-11th grade (Includes 12th grade with no diploma)	Never married	5855.572964	No	No	No	1	4	4	2	9	33	No	No	Yes	120	10	No	Better Now	Yes	No	No	9	9	33	2	-2.1515977769315	-1.39509119475709	-0.75716242021132	-1.71699818918385	-6.02084958108377	1	Q1
8304	2011-2012	70464	2	97	Female	60	Some college or AA degree	Never married	11803.949722	Yes	No	No	4	6	8	9	17	78	No	Yes	No	120	5	No	No Change	Yes	No	No	18	17	78	9	-0.20926762698847	0.0692450209047817	1.86536833367411	1.3235581924207	3.04890392001113	0	Q4
8320	2011-2012	70480	2	91	Female	60	College graduate or above	Married	141624.96623	Yes	No	Yes	5	9	10	9	26	76	No	No	Yes	240	7	No	No Change	Yes	No	No	24	26	76	9	1.08561913964022	1.71662326352439	1.74881141127921	1.3235581924207	5.87461200686452	0	Q4
8335	2011-2012	70495	1	94	Male	68	Some college or AA degree	Married	26360.023593	Yes	Yes	Yes	5	7	8	7	21	48	No	No	No	300	7	No	Worse Now	Yes	No	No	20	21	48	7	0.222361295221093	0.80141312873572	0.117014497750492	0.454827797676545	1.59561671938385	0	Q3
8338	2011-2012	70498	1	99	Female	63	College graduate or above	Never married	98181.677236	Yes	Yes	No	6	9	7	7	27	75	No	No	Yes	480	8	No	No Change	Yes	No	No	22	27	75	7	0.653990217430656	1.89966529048213	1.69053295008175	0.454827797676545	4.69901625567108	0	Q4
8342	2011-2012	70502	2	100	Male	71	9-11th grade (Includes 12th grade with no diploma)	Living with partner	51076.634961	Yes	No	Yes	6	7	8	8	18	46	No	No	No	180	9	No	No Change	Yes	No	No	21	18	46	8	0.438175756325874	0.252287047862516	0.000457575355583353	0.889192995048624	1.5801133745926	0	Q3
8347	2011-2012	70507	2	99	Female	80	High school graduate/GED or equivalent	Never married	21138.377975	No	Yes	No	2	6	4	6	10	20	No	No	No	720	7	Yes	No Change	Yes	No	Yes	12	10	20	6	-1.50415439361716	-1.21204916779936	-1.51478241577822	0.0204626003044664	-4.21052337689027	1	Q1
8360	2011-2012	70520	2	102	Male	67	High school graduate/GED or equivalent	Married	12562.386395	Yes	Yes	Yes	5	8	10	7	20	33	Yes	No	No	360	7	No	No Change	Yes	No	No	23	20	33	7	0.869804678535437	0.618371101777985	-0.75716242021132	0.454827797676545	1.18584115777865	0	Q3
8365	2011-2012	70525	2	96	Male	63	High school graduate/GED or equivalent	Divorced	7700.344649	Yes	Yes	Yes	6	8	9	9	12	51	No	No	No	120	5	No	No Change	Yes	No	No	23	12	51	9	0.869804678535437	-0.845965113883891	0.291849881342854	1.3235581924207	1.6392476384151	0	Q3
8367	2011-2012	70527	2	103	Male	63	9-11th grade (Includes 12th grade with no diploma)	Married	9462.879133	Yes	Yes	Yes	3	6	5	3	14	42	No	No	No	180	8	No	Worse Now	Yes	No	Yes	14	14	42	3	-1.07252547140759	-0.479881059968422	-0.232656269434233	-1.28263299181177	-3.06769579262202	1	Q1
8384	2011-2012	70544	1	99	Male	77	High school graduate/GED or equivalent	Married	7606.53553	No	Yes	No	5	8	7	5	20	41	No	No	No	480	5	No	Better Now	No	No	No	20	20	41	5	0.222361295221093	0.618371101777985	-0.290934730631687	-0.413902597067613	0.135895069299779	0	Q3
8390	2011-2012	70550	1	92	Male	76	Some college or AA degree	Married	14398.283636	Yes	Yes	Yes	2	6	7	4	12	53	No	No	No	180	7	No	Worse Now	Yes	No	No	15	12	53	4	-0.856711010302813	-0.845965113883891	0.408406803737762	-0.848267794439691	-2.14253711488863	1	Q1
8404	2011-2012	70564	2	95	Male	80	High school graduate/GED or equivalent	Widowed	9772.20689	Yes	Yes	Yes	4	6	8	7	18	22	No	No	No	600	8	No	Worse Now	No	Yes	Yes	18	18	22	7	-0.20926762698847	0.252287047862516	-1.39822549338332	0.454827797676545	-0.900378274832723	0	Q2
8405	2011-2012	70565	1	92	Female	76	Some college or AA degree	Divorced	19341.691824	Yes	Yes	Yes	7	7	7	8	17	74	No	Yes	No	480	5	No	No Change	Yes	No	No	21	17	74	8	0.438175756325874	0.0692450209047817	1.6322544888843	0.889192995048624	3.02886826116358	0	Q4
8407	2011-2012	70567	1	99	Male	80	9-11th grade (Includes 12th grade with no diploma)	Married	30348.532296	No	Yes	Yes	3	5	4	2	8	21	No	No	Yes	540	6	No	Worse Now	Yes	No	No	12	8	21	2	-1.50415439361716	-1.57813322171483	-1.45650395458077	-1.71699818918385	-6.25578975909661	1	Q1
8415	2011-2012	70575	1	97	Female	69	Some college or AA degree	Divorced	155051.140087	Yes	No	Yes	6	9	8	9	19	84	No	No	No	600	6	No	Worse Now	Yes	No	Yes	23	19	84	9	0.869804678535437	0.435329074820251	2.21503910085884	1.3235581924207	4.84373104663523	0	Q4
8421	2011-2012	70581	1	95	Female	63	9-11th grade (Includes 12th grade with no diploma)	Married	129797.060324	Yes	No	No	6	7	9	7	24	75	No	Yes	No	300	7	No	No Change	Yes	No	No	22	24	75	7	0.653990217430656	1.35053920960892	1.69053295008175	0.454827797676545	4.14989017479788	0	Q4
8433	2011-2012	70593	1	99	Male	80	High school graduate/GED or equivalent	Widowed	7725.81565	Yes	Yes	Yes	1	4	5	4	8	24	No	No	No	360	7	No	No Change	Yes	No	No	10	8	24	4	-1.93578331582672	-1.57813322171483	-1.28166857098841	-0.848267794439691	-5.64385290296965	1	Q1
8468	2011-2012	70628	1	90	Female	80	Some college or AA degree	Widowed	54102.989916	Yes	Yes	No	7	9	7	6	19	61	No	No	Yes	360	5	No	No Change	Yes	No	No	23	19	61	6	0.869804678535437	0.435329074820251	0.874634493317395	0.0204626003044664	2.20023084697755	0	Q4
8475	2011-2012	70635	1	98	Female	68	High school graduate/GED or equivalent	Married	131590.908764	No	No	Yes	5	7	7	6	14	75	No	No	Yes	420	8	No	No Change	Yes	No	No	19	14	75	6	0.00654683411631175	-0.479881059968422	1.69053295008175	0.0204626003044664	1.23766132453411	0	Q3
8486	2011-2012	70646	2	94	Female	80	Some college or AA degree	Widowed	61529.339683	Yes	No	Yes	6	7	10	9	24	70	No	No	No	480	8	No	No Change	Yes	No	No	23	24	70	9	0.869804678535437	1.35053920960892	1.39914064409448	1.3235581924207	4.94304272465954	0	Q4
8489	2011-2012	70649	2	98	Male	63	Some college or AA degree	Married	9901.410815	Yes	Yes	Yes	5	5	8	6	16	67	Yes	No	No	240	8	No	No Change	Yes	No	No	18	16	67	6	-0.20926762698847	-0.113797006052953	1.22430526050212	0.0204626003044664	0.921703227765164	0	Q3
8501	2011-2012	70661	2	102	Female	65	Some college or AA degree	Married	16539.500436	Yes	Yes	Yes	5	7	8	8	19	47	No	No	No	120	5	No	No Change	Yes	No	No	20	19	47	8	0.222361295221093	0.435329074820251	0.0587360365530375	0.889192995048624	1.60561940164301	0	Q3
8515	2011-2012	70675	1	92	Male	65	Some college or AA degree	Married	13271.133625	Yes	No	Yes	1	5	4	4	10	63	No	Yes	No	360	6	Yes	Worse Now	No	No	No	10	10	63	4	-1.93578331582672	-1.21204916779936	0.991191415712303	-0.848267794439691	-3.00490886235347	1	Q1
8516	2011-2012	70676	2	94	Female	75	Some college or AA degree	Divorced	46390.551109	Yes	Yes	Yes	6	6	8	8	15	46	No	No	No	300	8	No	Worse Now	Yes	No	No	20	15	46	8	0.222361295221093	-0.296839033010687	0.000457575355583353	0.889192995048624	0.815172832614613	0	Q3
8521	2011-2012	70681	3	91	Male	61	College graduate or above	Married	127168.668278	Yes	No	No	6	7	6	4	27	72	No	Yes	Yes	180	7	No	No Change	Yes	No	No	19	27	72	4	0.00654683411631175	1.89966529048213	1.51569756648939	-0.848267794439691	2.57364189664814	0	Q4
8555	2011-2012	70715	1	99	Female	79	High school graduate/GED or equivalent	Married	54113.194007	Yes	No	No	5	6	7	4	13	48	No	No	No	240	7	No	No Change	Yes	No	No	18	13	48	4	-0.20926762698847	-0.662923086926156	0.117014497750492	-0.848267794439691	-1.60344401060383	0	Q2
8557	2011-2012	70717	2	101	Female	70	9-11th grade (Includes 12th grade with no diploma)	Married	26311.37682	No	No	Yes	6	7	8	6	14	40	No	No	No	180	6	No	No Change	Yes	No	No	21	14	40	6	0.438175756325874	-0.479881059968422	-0.349213191829141	0.0204626003044664	-0.370455895167222	0	Q2
8558	2011-2012	70718	1	94	Male	75	Some college or AA degree	Divorced	14397.395601	Yes	No	No	4	5	7	7	24	46	Yes	Yes	No	300	9	Yes	No Change	No	No	No	16	24	46	7	-0.640896549198032	1.35053920960892	0.000457575355583353	0.454827797676545	1.16492803344302	0	Q3
8561	2011-2012	70721	2	93	Female	79	9-11th grade (Includes 12th grade with no diploma)	Married	19614.829564	No	Yes	No	3	4	4	5	17	28	No	No	Yes	480	8	No	No Change	Yes	No	No	11	17	28	5	-1.71996885472194	0.0692450209047817	-1.04855472619859	-0.413902597067613	-3.11318115708336	1	Q1
8565	2011-2012	70725	2	93	Female	60	College graduate or above	Married	11672.749546	No	Yes	No	4	7	8	8	14	60	Borderline	No	No	360	4	Yes	No Change	Yes	No	No	19	14	60	8	0.00654683411631175	-0.479881059968422	0.816356032119941	0.889192995048624	1.23221480131646	0	Q3
8569	2011-2012	70729	2	95	Male	80	Some college or AA degree	Married	28384.957988	Yes	No	Yes	4	7	7	5	26	52	Yes	Yes	No	360	6	No	Worse Now	No	No	Yes	18	26	52	5	-0.20926762698847	1.71662326352439	0.350128342540308	-0.413902597067613	1.44358138200862	0	Q3
8573	2011-2012	70733	2	95	Female	80	Less than 9th grade	Widowed	11430.282078	No	Yes	No	3	6	6	4	9	1	No	No	No	480	3	No	No Change	Yes	No	No	15	9	1	4	-0.856711010302813	-1.39509119475709	-2.62207317852985	-0.848267794439691	-5.72214317802945	1	Q1
8575	2011-2012	70735	2	100	Female	80	9-11th grade (Includes 12th grade with no diploma)	Widowed	10826.303506	Yes	Yes	Yes	4	6	7	6	13	36	No	No	No	540	6	No	Worse Now	Yes	No	No	17	13	36	6	-0.425082088093251	-0.662923086926156	-0.582327036618958	0.0204626003044664	-1.6498696113339	0	Q2
8579	2011-2012	70739	1	101	Male	63	9-11th grade (Includes 12th grade with no diploma)	Married	22854.140555	Yes	Yes	Yes	3	3	6	5	23	45	Yes	No	No	480	5	No	Worse Now	Yes	No	No	12	23	45	5	-1.50415439361716	1.16749718265119	-0.0578208858418708	-0.413902597067613	-0.808380693875452	0	Q2
8603	2011-2012	70763	2	91	Female	80	College graduate or above	Widowed	61529.339683	Yes	No	No	6	7	7	4	11	47	No	No	No	180	7	No	No Change	Yes	No	No	20	11	47	4	0.222361295221093	-1.02900714084163	0.0587360365530375	-0.848267794439691	-1.59617760350719	0	Q2
8605	2011-2012	70765	1	95	Female	67	Less than 9th grade	Widowed	44780.242841	No	Yes	No	4	6	8	8	12	59	Yes	No	No	360	10	No	No Change	Yes	No	No	18	12	59	8	-0.20926762698847	-0.845965113883891	0.758077570922487	0.889192995048624	0.592037825098751	0	Q3
8612	2011-2012	70772	1	94	Male	71	Some college or AA degree	Married	53512.338469	Yes	Yes	No	5	6	3	6	20	54	No	No	No	540	6	Yes	No Change	Yes	No	No	14	20	54	6	-1.07252547140759	0.618371101777985	0.466685264935216	0.0204626003044664	0.0329934956100732	0	Q2
8615	2011-2012	70775	3	90	Male	60	College graduate or above	Married	8078.476616	Yes	No	Yes	3	7	4	6	18	55	No	No	Yes	600	7	No	Worse Now	No	No	Yes	14	18	55	6	-1.07252547140759	0.252287047862516	0.52496372613267	0.0204626003044664	-0.274812097107942	0	Q2
8616	2011-2012	70776	2	102	Male	60	9-11th grade (Includes 12th grade with no diploma)	Married	13808.275718	Yes	No	No	8	9	10	8	22	58	No	No	No	180	7	No	Better Now	Yes	No	No	27	22	58	8	1.73306252295456	0.984455155693454	0.699799109725033	0.889192995048624	4.30650978342167	0	Q4
8619	2011-2012	70779	1	94	Male	80	Some college or AA degree	Married	35446.092694	Yes	Yes	Yes	4	7	7	4	21	66	No	No	No	480	8	No	Worse Now	No	Yes	No	18	21	66	4	-0.20926762698847	0.80141312873572	1.16602679930467	-0.848267794439691	0.909904506612224	0	Q3
8622	2011-2012	70782	2	94	Male	64	College graduate or above	Married	141933.339512	Yes	No	Yes	4	6	8	5	17	73	No	No	No	60	6	No	Better Now	Yes	Yes	No	18	17	73	5	-0.20926762698847	0.0692450209047817	1.57397602768684	-0.413902597067613	1.02005082453554	0	Q3
8626	2011-2012	70786	1	97	Male	60	College graduate or above	Married	157855.235487	Yes	Yes	Yes	3	5	7	5	17	67	No	Yes	No	600	8	No	Worse Now	Yes	No	No	15	17	67	5	-0.856711010302813	0.0692450209047817	1.22430526050212	-0.413902597067613	0.0229366740364753	0	Q2
8627	2011-2012	70787	1	95	Female	64	High school graduate/GED or equivalent	Married	163511.57474	Yes	Yes	Yes	4	5	9	8	16	40	No	No	No	720	6	No	No Change	Yes	Yes	No	18	16	40	8	-0.20926762698847	-0.113797006052953	-0.349213191829141	0.889192995048624	0.216915170178061	0	Q3
8633	2011-2012	70793	1	99	Male	66	9-11th grade (Includes 12th grade with no diploma)	Married	101524.74706	Yes	Yes	Yes	7	7	9	7	14	38	No	No	No	360	6	No	Worse Now	Yes	No	No	23	14	38	7	0.869804678535437	-0.479881059968422	-0.46577011422405	0.454827797676545	0.378981302019511	0	Q3
8634	2011-2012	70794	2	100	Female	66	9-11th grade (Includes 12th grade with no diploma)	Married	10328.183799	No	Yes	Yes	3	5	7	6	13	16	No	No	No	240	8	No	No Change	Yes	No	Yes	15	13	16	6	-0.856711010302813	-0.662923086926156	-1.74789626056804	0.0204626003044664	-3.24706775749254	1	Q1
8661	2011-2012	70821	2	98	Male	63	Some college or AA degree	Married	113124.075015	Yes	Yes	No	4	8	7	7	20	47	No	Yes	No	240	7	No	No Change	Yes	No	No	19	20	47	7	0.00654683411631175	0.618371101777985	0.0587360365530375	0.454827797676545	1.13848177012388	0	Q3
8666	2011-2012	70826	3	92	Male	60	Some college or AA degree	Married	14771.336069	Yes	Yes	Yes	8	8	8	7	16	49	Yes	No	Yes	240	12	Yes	Worse Now	No	No	Yes	24	16	49	7	1.08561913964022	-0.113797006052953	0.175292958947946	0.454827797676545	1.60194289021176	0	Q3
8677	2011-2012	70837	2	96	Male	60	9-11th grade (Includes 12th grade with no diploma)	Married	8893.33507	Yes	No	No	4	6	8	5	13	13	No	No	No	120	9	No	No Change	Yes	No	Yes	18	13	13	5	-0.20926762698847	-0.662923086926156	-1.9227316441604	-0.413902597067613	-3.20882495514264	1	Q1
8702	2011-2012	70862	3	90	Male	75	Some college or AA degree	Married	11805.931644	No	Yes	No	4	5	5	5	17	40	No	Yes	Yes	180	7	No	No Change	Yes	No	No	14	17	40	5	-1.07252547140759	0.0692450209047817	-0.349213191829141	-0.413902597067613	-1.76639623939957	0	Q2
8714	2011-2012	70874	2	99	Male	73	High school graduate/GED or equivalent	Widowed	7069.929472	Yes	No	No	5	8	8	9	16	37	No	No	Yes	60	7	No	No Change	Yes	No	No	21	16	37	9	0.438175756325874	-0.113797006052953	-0.524048575421504	1.3235581924207	1.12388836727212	0	Q3
8734	2011-2012	70894	2	94	Male	70	9-11th grade (Includes 12th grade with no diploma)	Married	56449.488341	Yes	Yes	Yes	4	5	7	5	20	53	Yes	Yes	No	300	6	Yes	No Change	Yes	No	No	16	20	53	5	-0.640896549198032	0.618371101777985	0.408406803737762	-0.413902597067613	-0.0280212407498974	0	Q2
8735	2011-2012	70895	1	94	Female	75	Less than 9th grade	Divorced	28546.401551	Yes	Yes	No	3	5	7	5	14	36	No	Yes	No	480	8	No	No Change	Yes	Yes	Yes	15	14	36	5	-0.856711010302813	-0.479881059968422	-0.582327036618958	-0.413902597067613	-2.33282170395781	1	Q1
8752	2011-2012	70912	2	93	Male	67	College graduate or above	Widowed	7407.101145	Yes	Yes	No	6	7	7	5	16	55	No	No	No	240	6	No	No Change	Yes	No	No	20	16	55	5	0.222361295221093	-0.113797006052953	0.52496372613267	-0.413902597067613	0.219625418233198	0	Q3
8756	2011-2012	70916	2	90	Female	78	Less than 9th grade	Widowed	23904.945555	No	Yes	No	3	4	6	3	11	14	No	No	No	300	7	No	No Change	Yes	No	No	13	11	14	3	-1.28833993251238	-1.02900714084163	-1.86445318296295	-1.28263299181177	-5.46443324812872	1	Q1
8789	2011-2012	70949	1	102	Female	68	Some college or AA degree	Married	131137.819973	No	No	Yes	7	9	8	9	22	59	No	Yes	No	180	8	No	Worse Now	Yes	No	Yes	24	22	59	9	1.08561913964022	0.984455155693454	0.758077570922487	1.3235581924207	4.15171005867686	0	Q4
8801	2011-2012	70961	2	92	Female	74	College graduate or above	Never married	57792.483909	Yes	No	No	6	8	8	8	6	30	No	No	Yes	240	7	No	Worse Now	Yes	No	No	22	6	30	8	0.653990217430656	-1.9442172756303	-0.931997803803682	0.889192995048624	-1.3330318669547	0	Q2
8812	2011-2012	70972	2	99	Male	61	Some college or AA degree	Divorced	5997.525697	Yes	No	No	6	6	10	6	23	55	No	No	Yes	780	6	No	No Change	Yes	No	No	22	23	55	6	0.653990217430656	1.16749718265119	0.52496372613267	0.0204626003044664	2.36691372651898	0	Q4
8837	2011-2012	70997	2	98	Female	62	High school graduate/GED or equivalent	Divorced	10279.373686	Yes	Yes	Yes	7	9	9	9	16	65	No	No	No	120	8	No	No Change	Yes	No	No	25	16	65	9	1.301433600745	-0.113797006052953	1.10774833810721	1.3235581924207	3.61894312521996	0	Q4
8844	2011-2012	71004	2	97	Female	62	9-11th grade (Includes 12th grade with no diploma)	Separated	16069.288743	Yes	Yes	No	4	8	9	8	13	37	Yes	No	No	480	5	No	No Change	Yes	No	No	21	13	37	8	0.438175756325874	-0.662923086926156	-0.524048575421504	0.889192995048624	0.140397089026839	0	Q3
8845	2011-2012	71005	1	96	Female	64	High school graduate/GED or equivalent	Married	12230.621635	Yes	No	Yes	6	7	7	7	16	43	No	Yes	No	480	8	No	No Change	Yes	No	No	20	16	43	7	0.222361295221093	-0.113797006052953	-0.174377808236779	0.454827797676545	0.389014278607907	0	Q3
8860	2011-2012	71020	1	92	Female	80	High school graduate/GED or equivalent	Widowed	34791.026267	No	Yes	No	3	4	6	3	8	37	No	No	No	360	5	No	Worse Now	Yes	No	Yes	13	8	37	3	-1.28833993251238	-1.57813322171483	-0.524048575421504	-1.28263299181177	-4.67315472146048	1	Q1
8861	2011-2012	71021	2	99	Male	64	Some college or AA degree	Divorced	6320.246286	No	No	Yes	4	8	7	5	16	34	Yes	No	No	660	7	No	No Change	Yes	No	No	19	16	34	5	0.00654683411631175	-0.113797006052953	-0.698883959013866	-0.413902597067613	-1.22003672801812	0	Q2
8865	2011-2012	71025	2	90	Male	61	9-11th grade (Includes 12th grade with no diploma)	Never married	9722.610426	Yes	Yes	Yes	2	5	7	6	13	37	Yes	No	Yes	360	6	No	No Change	Yes	No	No	14	13	37	6	-1.07252547140759	-0.662923086926156	-0.524048575421504	0.0204626003044664	-2.23903453345079	1	Q1
8878	2011-2012	71038	2	90	Male	60	9-11th grade (Includes 12th grade with no diploma)	Married	11228.904188	Yes	Yes	Yes	4	6	8	6	10	42	No	No	Yes	120	8	No	No Change	Yes	No	No	18	10	42	6	-0.20926762698847	-1.21204916779936	-0.232656269434233	0.0204626003044664	-1.6335104639176	0	Q2
8880	2011-2012	71040	1	101	Male	63	9-11th grade (Includes 12th grade with no diploma)	Married	36735.571242	Yes	Yes	Yes	3	5	8	6	16	50	No	No	No	180	8	No	No Change	Yes	No	No	16	16	50	6	-0.640896549198032	-0.113797006052953	0.2335714201454	0.0204626003044664	-0.500659534801119	0	Q2
8893	2011-2012	71053	1	96	Female	61	Some college or AA degree	Divorced	10112.428208	Yes	Yes	Yes	6	8	10	10	31	78	No	Yes	Yes	660	7	No	No Change	Yes	No	No	24	31	78	10	1.08561913964022	2.63183339831307	1.86536833367411	1.75792338979278	7.34074426142018	0	Q4
8897	2011-2012	71057	2	99	Female	62	College graduate or above	Divorced	11690.037855	No	No	No	5	6	7	7	22	65	No	No	No	360	7	No	No Change	Yes	No	No	18	22	65	7	-0.20926762698847	0.984455155693454	1.10774833810721	0.454827797676545	2.33776366448874	0	Q4
8909	2011-2012	71069	1	98	Female	62	High school graduate/GED or equivalent	Married	132572.26134	Yes	No	No	6	8	7	5	20	44	No	Yes	Yes	120	7	No	No Change	Yes	No	No	21	20	44	5	0.438175756325874	0.618371101777985	-0.116099347039325	-0.413902597067613	0.526544913996922	0	Q3
8916	2011-2012	71076	1	97	Female	63	Some college or AA degree	Married	16737.04767	Yes	No	No	3	9	7	8	11	63	No	Yes	Yes	300	8	No	No Change	Yes	No	No	19	11	63	8	0.00654683411631175	-1.02900714084163	0.991191415712303	0.889192995048624	0.857924104035614	0	Q3
8923	2011-2012	71083	2	100	Female	62	High school graduate/GED or equivalent	Married	9921.129492	Yes	Yes	Yes	5	9	9	7	17	65	No	Yes	No	420	4	No	Worse Now	No	No	Yes	23	17	65	7	0.869804678535437	0.0692450209047817	1.10774833810721	0.454827797676545	2.50162583522398	0	Q4
8927	2011-2012	71087	2	98	Female	65	Less than 9th grade	Widowed	15896.113669	No	Yes	Yes	3	6	6	4	11	10	Yes	Yes	No	120	4	No	No Change	Yes	No	No	15	11	10	4	-0.856711010302813	-1.02900714084163	-2.09756702775276	-0.848267794439691	-4.83155297333689	1	Q1
8939	2011-2012	71099	1	90	Female	80	College graduate or above	Divorced	54102.989916	Yes	No	Yes	5	8	8	6	21	63	No	Yes	Yes	480	8	No	Better Now	Yes	No	No	21	21	63	6	0.438175756325874	0.80141312873572	0.991191415712303	0.0204626003044664	2.25124290107836	0	Q4
8940	2011-2012	71100	3	90	Female	80	College graduate or above	Widowed	12623.344251	Yes	Yes	Yes	4	6	6	6	9	42	No	No	Yes	480	6	No	No Change	Yes	No	No	16	9	42	6	-0.640896549198032	-1.39509119475709	-0.232656269434233	0.0204626003044664	-2.24818141308489	1	Q1
8945	2011-2012	71105	2	93	Female	66	9-11th grade (Includes 12th grade with no diploma)	Divorced	9371.55685	No	No	No	3	5	6	5	11	40	No	No	Yes	360	6	Yes	Worse Now	Yes	Yes	Yes	14	11	40	5	-1.07252547140759	-1.02900714084163	-0.349213191829141	-0.413902597067613	-2.86464840114597	1	Q1
8960	2011-2012	71120	1	95	Male	69	High school graduate/GED or equivalent	Divorced	28710.827523	Yes	No	No	5	6	8	7	20	66	No	No	Yes	360	5	No	No Change	Yes	No	No	19	20	66	7	0.00654683411631175	0.618371101777985	1.16602679930467	0.454827797676545	2.24577253287551	0	Q4
8962	2011-2012	71122	1	91	Male	63	Some college or AA degree	Married	120347.630506	No	No	No	5	6	6	7	20	47	No	No	No	840	6	No	No Change	Yes	No	No	17	20	47	7	-0.425082088093251	0.618371101777985	0.0587360365530375	0.454827797676545	0.706852847914317	0	Q3
8967	2011-2012	71127	1	101	Female	70	College graduate or above	Married	61101.54758	No	Yes	Yes	5	6	7	7	14	35	Yes	No	No	360	9	No	No Change	Yes	No	No	18	14	35	7	-0.20926762698847	-0.479881059968422	-0.640605497816412	0.454827797676545	-0.874926387096758	0	Q2
8981	2011-2012	71141	1	92	Female	78	College graduate or above	Widowed	20903.590301	Yes	Yes	No	7	8	9	5	16	49	No	No	No	120	6	No	No Change	Yes	No	No	24	16	49	5	1.08561913964022	-0.113797006052953	0.175292958947946	-0.413902597067613	0.733212495467598	0	Q3
8992	2011-2012	71152	1	102	Male	80	Less than 9th grade	Widowed	19206.027387	Yes	Yes	No	1	2	2	0	12	0	Yes	No	No	840	3	No	No Change	Yes	No	No	5	12	0	0	-3.01485562135063	-0.845965113883891	-2.68035163972731	-2.58572858392801	-9.12690095888983	1	Q1
9009	2011-2012	71169	1	91	Male	62	College graduate or above	Married	120347.630506	Yes	No	No	7	9	10	7	25	79	No	No	No	180	5	Yes	Worse Now	No	Yes	Yes	26	25	79	7	1.51724806184978	1.53358123656666	1.92364679487157	0.454827797676545	5.42930389096455	0	Q4
9011	2011-2012	71171	2	95	Female	61	High school graduate/GED or equivalent	Married	13281.948926	No	Yes	Yes	5	8	7	5	17	33	Yes	No	No	180	7	No	No Change	Yes	No	No	20	17	33	5	0.222361295221093	0.0692450209047817	-0.75716242021132	-0.413902597067613	-0.879458701153058	0	Q2
9015	2011-2012	71175	1	90	Male	73	Some college or AA degree	Married	17540.589716	Yes	Yes	Yes	3	6	7	5	16	33	No	No	Yes	480	8	No	No Change	Yes	No	No	16	16	33	5	-0.640896549198032	-0.113797006052953	-0.75716242021132	-0.413902597067613	-1.92575857252992	0	Q2
9024	2011-2012	71184	1	92	Male	64	College graduate or above	Divorced	13271.133625	Yes	No	No	4	6	5	5	24	74	No	Yes	No	360	8	No	Worse Now	Yes	No	Yes	15	24	74	5	-0.856711010302813	1.35053920960892	1.6322544888843	-0.413902597067613	1.7121800911228	0	Q3
9027	2011-2012	71187	3	91	Female	63	Less than 9th grade	Divorced	10094.833809	No	Yes	Yes	3	6	6	5	15	37	Yes	No	No	480	8	No	No Change	Yes	No	No	15	15	37	5	-0.856711010302813	-0.296839033010687	-0.524048575421504	-0.413902597067613	-2.09150121580262	0	Q2
9034	2011-2012	71194	2	101	Female	61	Some college or AA degree	Divorced	11982.125462	Yes	Yes	Yes	5	6	8	7	16	45	No	No	Yes	120	5	Yes	Worse Now	No	No	Yes	19	16	45	7	0.00654683411631175	-0.113797006052953	-0.0578208858418708	0.454827797676545	0.289756739898034	0	Q3
9042	2011-2012	71202	1	101	Female	80	High school graduate/GED or equivalent	Married	75664.626338	No	Yes	Yes	3	3	6	5	14	31	Yes	No	No	240	9	No	No Change	Yes	No	No	12	14	31	5	-1.50415439361716	-0.479881059968422	-0.873719342606228	-0.413902597067613	-3.27165739325942	1	Q1
9043	2011-2012	71203	3	90	Female	63	College graduate or above	Married	10953.658293	No	No	Yes	4	6	9	9	15	77	No	No	Yes	240	5	No	Worse Now	Yes	No	No	19	15	77	9	0.00654683411631175	-0.296839033010687	1.80708987247666	1.3235581924207	2.84035586600299	0	Q4
9052	2011-2012	71212	1	101	Female	65	9-11th grade (Includes 12th grade with no diploma)	Widowed	50175.172049	No	No	No	5	5	6	6	25	68	Yes	No	No	480	8	No	No Change	Yes	No	No	16	25	68	6	-0.640896549198032	1.53358123656666	1.28258372169957	0.0204626003044664	2.19573100937267	0	Q3
9055	2011-2012	71215	3	90	Male	60	College graduate or above	Never married	19868.466665	Yes	No	No	3	4	6	4	18	35	No	No	Yes	240	7	No	No Change	Yes	No	No	13	18	35	4	-1.28833993251238	0.252287047862516	-0.640605497816412	-0.848267794439691	-2.52492617690596	1	Q1
9059	2011-2012	71219	2	93	Male	60	High school graduate/GED or equivalent	Married	7977.736071	Yes	No	No	5	7	7	7	10	40	Yes	No	Yes	360	4	No	Better Now	Yes	No	No	19	10	40	7	0.00654683411631175	-1.21204916779936	-0.349213191829141	0.454827797676545	-1.09988772783564	0	Q2
9064	2011-2012	71224	2	91	Female	68	College graduate or above	Divorced	46200.180609	Yes	No	No	7	10	10	10	33	100	No	No	Yes	180	7	No	No Change	Yes	No	No	27	33	100	10	1.73306252295456	2.99791745222853	3.14749448001811	1.75792338979278	9.63639784499398	0	Q4
9080	2011-2012	71240	1	93	Male	80	College graduate or above	Widowed	7017.196255	Yes	Yes	No	5	7	10	7	16	39	No	No	No	540	9	No	Worse Now	No	No	No	22	16	39	7	0.653990217430656	-0.113797006052953	-0.407491653026595	0.454827797676545	0.587529356027653	0	Q3
9084	2011-2012	71244	1	90	Female	64	College graduate or above	Divorced	122585.585802	Yes	No	Yes	4	8	9	7	22	51	No	Yes	Yes	240	8	No	No Change	Yes	No	No	21	22	51	7	0.438175756325874	0.984455155693454	0.291849881342854	0.454827797676545	2.16930859103873	0	Q3
9106	2011-2012	71266	1	94	Female	68	Some college or AA degree	Married	119452.245796	No	No	No	6	10	10	9	21	53	Borderline	No	Yes	240	6	No	Worse Now	No	No	Yes	26	21	53	9	1.51724806184978	0.80141312873572	0.408406803737762	1.3235581924207	4.05062618674397	0	Q4
9118	2011-2012	71278	1	96	Male	69	9-11th grade (Includes 12th grade with no diploma)	Married	7379.502561	Yes	Yes	No	5	6	5	5	13	27	No	No	No	480	5	No	No Change	No	Yes	No	16	13	27	5	-0.640896549198032	-0.662923086926156	-1.10683318739604	-0.413902597067613	-2.82455542058785	1	Q1
9124	2011-2012	71284	2	90	Female	64	College graduate or above	Never married	10691.470743	Yes	Yes	No	6	6	7	8	18	43	Yes	No	Yes	240	12	No	No Change	Yes	No	No	19	18	43	8	0.00654683411631175	0.252287047862516	-0.174377808236779	0.889192995048624	0.973649068790673	0	Q3
9128	2011-2012	71288	2	91	Male	68	College graduate or above	Married	144513.945685	Yes	No	Yes	5	7	9	7	21	56	No	No	No	240	7	No	No Change	Yes	No	No	21	21	56	7	0.438175756325874	0.80141312873572	0.583242187330124	0.454827797676545	2.27765887006826	0	Q4
9148	2011-2012	71308	3	91	Female	69	Less than 9th grade	Married	8821.144988	No	Yes	Yes	7	3	9	7	15	42	No	Yes	No	120	7	No	No Change	Yes	No	No	19	15	42	7	0.00654683411631175	-0.296839033010687	-0.232656269434233	0.454827797676545	-0.0681206706520633	0	Q2
9150	2011-2012	71310	2	96	Female	67	Some college or AA degree	Widowed	12409.688606	No	Yes	No	6	9	9	0	11	55	No	No	No	120	8	No	No Change	Yes	No	No	24	11	55	0	1.08561913964022	-1.02900714084163	0.52496372613267	-2.58572858392801	-2.00415285899674	0	Q2
9174	2011-2012	71334	1	98	Male	80	Less than 9th grade	Married	17550.107712	Yes	Yes	Yes	7	5	5	3	15	39	No	No	No	300	6	No	No Change	Yes	No	No	17	15	39	3	-0.425082088093251	-0.296839033010687	-0.407491653026595	-1.28263299181177	-2.4120457659423	1	Q1
9179	2011-2012	71339	1	91	Female	69	9-11th grade (Includes 12th grade with no diploma)	Married	39804.103933	No	No	Yes	5	10	9	7	18	45	No	No	No	180	7	No	No Change	Yes	No	No	24	18	45	7	1.08561913964022	0.252287047862516	-0.0578208858418708	0.454827797676545	1.73491309933741	0	Q3
9182	2011-2012	71342	1	101	Male	80	Less than 9th grade	Married	52174.805072	Yes	Yes	Yes	4	5	6	3	9	40	No	No	No	180	8	No	No Change	Yes	No	No	15	9	40	3	-0.856711010302813	-1.39509119475709	-0.349213191829141	-1.28263299181177	-3.88364838870082	1	Q1
9184	2011-2012	71344	1	98	Male	65	9-11th grade (Includes 12th grade with no diploma)	Married	29107.622897	Yes	No	No	4	5	6	6	11	44	No	No	Yes	540	6	No	No Change	No	No	No	15	11	44	6	-0.856711010302813	-1.02900714084163	-0.116099347039325	0.0204626003044664	-1.9813548978793	0	Q2
9193	2011-2012	71353	1	95	Female	76	High school graduate/GED or equivalent	Widowed	37024.300659	No	Yes	No	5	7	8	8	20	63	No	No	No	480	5	No	No Change	Yes	No	No	20	20	63	8	0.222361295221093	0.618371101777985	0.991191415712303	0.889192995048624	2.72111680776001	0	Q4
9196	2011-2012	71356	1	101	Male	63	Some college or AA degree	Married	131085.811251	Yes	No	No	5	5	9	5	20	40	No	Yes	Yes	300	8	No	No Change	Yes	No	No	19	20	40	5	0.00654683411631175	0.618371101777985	-0.349213191829141	-0.413902597067613	-0.138197853002457	0	Q2
9215	2011-2012	71375	1	98	Male	73	College graduate or above	Married	73506.573727	Yes	Yes	No	6	7	6	2	21	44	No	Yes	Yes	300	7	No	Worse Now	Yes	No	No	19	21	44	2	0.00654683411631175	0.80141312873572	-0.116099347039325	-1.71699818918385	-1.02513757337114	0	Q2
9219	2011-2012	71379	2	94	Female	60	College graduate or above	Never married	27893.312251	Yes	No	Yes	6	10	9	8	24	83	No	No	No	360	7	No	No Change	Yes	No	No	25	24	83	8	1.301433600745	1.35053920960892	2.15676063966139	0.889192995048624	5.69792644506393	0	Q4
9245	2011-2012	71405	2	95	Male	63	9-11th grade (Includes 12th grade with no diploma)	Divorced	7233.371983	Yes	No	No	2	5	6	4	8	10	No	No	No	540	10	No	No Change	Yes	No	No	13	8	10	4	-1.28833993251238	-1.57813322171483	-2.09756702775276	-0.848267794439691	-5.81230797641966	1	Q1
9257	2011-2012	71417	2	102	Male	64	High school graduate/GED or equivalent	Married	12375.250021	Yes	Yes	No	7	8	7	6	15	52	No	No	No	240	5	No	No Change	Yes	No	No	22	15	52	6	0.653990217430656	-0.296839033010687	0.350128342540308	0.0204626003044664	0.727742127264743	0	Q3
9270	2011-2012	71430	2	90	Female	65	High school graduate/GED or equivalent	Widowed	11728.156896	No	No	No	5	8	9	7	17	23	No	Yes	No	120	7	No	Better Now	Yes	No	No	22	17	23	7	0.653990217430656	0.0692450209047817	-1.33994703218586	0.454827797676545	-0.161883996173879	0	Q2
9276	2011-2012	71436	1	96	Female	60	Some college or AA degree	Widowed	11862.334174	No	Yes	No	8	9	9	8	26	65	Borderline	No	No	420	6	Yes	No Change	Yes	No	No	26	26	65	8	1.51724806184978	1.71662326352439	1.10774833810721	0.889192995048624	5.23081265853001	0	Q4
9295	2011-2012	71455	1	94	Male	70	High school graduate/GED or equivalent	Never married	16302.45001	No	Yes	No	5	7	8	7	15	48	No	No	No	480	8	No	No Change	No	Yes	No	20	15	48	7	0.222361295221093	-0.296839033010687	0.117014497750492	0.454827797676545	0.497364557637443	0	Q3
9317	2011-2012	71477	2	95	Female	80	Less than 9th grade	Married	13702.031196	No	No	No	1	3	5	0	15	19	Yes	Yes	No	180	5	No	Better Now	Yes	No	No	9	15	19	0	-2.1515977769315	-0.296839033010687	-1.57306087697568	-2.58572858392801	-6.60722627084587	1	Q1
9336	2011-2012	71496	2	95	Male	65	Less than 9th grade	Separated	6927.048144	Yes	Yes	Yes	5	5	7	6	14	20	No	No	Yes	60	7	No	No Change	Yes	No	No	17	14	20	6	-0.425082088093251	-0.479881059968422	-1.51478241577822	0.0204626003044664	-2.39928296353543	1	Q1
9337	2011-2012	71497	1	94	Female	71	Some college or AA degree	Divorced	28546.401551	No	Yes	Yes	4	6	8	4	5	30	No	No	No	240	5	Yes	Worse Now	No	Yes	Yes	18	5	30	4	-0.20926762698847	-2.12725930258803	-0.931997803803682	-0.848267794439691	-4.11679252781988	1	Q1
9349	2011-2012	71509	2	101	Female	60	High school graduate/GED or equivalent	Widowed	14547.347393	No	No	Yes	3	6	9	8	13	60	No	No	No	480	7	No	No Change	Yes	No	No	18	13	60	8	-0.20926762698847	-0.662923086926156	0.816356032119941	0.889192995048624	0.833358313253939	0	Q3
9351	2011-2012	71511	2	96	Male	64	Some college or AA degree	Married	12450.236093	Yes	Yes	Yes	0	6	7	6	11	43	No	No	No	240	6	No	Worse Now	Yes	No	No	13	11	43	6	-1.28833993251238	-1.02900714084163	-0.174377808236779	0.0204626003044664	-2.47126228128631	1	Q1
9362	2011-2012	71522	1	95	Female	63	Some college or AA degree	Married	42669.243011	Yes	Yes	Yes	5	5	8	7	21	38	Yes	Yes	No	360	4	Yes	Worse Now	No	Yes	No	18	21	38	7	-0.20926762698847	0.80141312873572	-0.46577011422405	0.454827797676545	0.581203185199746	0	Q3
9365	2011-2012	71525	1	98	Female	70	Some college or AA degree	Married	73067.691445	No	Yes	Yes	4	6	8	4	14	48	Yes	Yes	No	300	6	No	No Change	Yes	No	No	18	14	48	4	-0.20926762698847	-0.479881059968422	0.117014497750492	-0.848267794439691	-1.42040198364609	0	Q2
9370	2011-2012	71530	1	102	Male	68	Some college or AA degree	Married	11794.347884	Yes	Yes	No	5	7	7	6	21	62	No	No	No	180	6	No	No Change	Yes	No	No	19	21	62	6	0.00654683411631175	0.80141312873572	0.932912954514849	0.0204626003044664	1.76133551767135	0	Q3
9374	2011-2012	71534	1	95	Male	76	Less than 9th grade	Widowed	16703.540642	Yes	Yes	Yes	4	7	6	8	17	27	Yes	No	No	240	4	No	No Change	Yes	No	No	17	17	27	8	-0.425082088093251	0.0692450209047817	-1.10683318739604	0.889192995048624	-0.57347725953589	0	Q2
9382	2011-2012	71542	2	94	Female	67	College graduate or above	Married	101809.075589	No	Yes	Yes	5	7	7	8	13	54	Yes	No	No	480	8	No	No Change	Yes	No	No	19	13	54	8	0.00654683411631175	-0.662923086926156	0.466685264935216	0.889192995048624	0.699502007173996	0	Q3
9389	2011-2012	71549	2	99	Male	80	Less than 9th grade	Widowed	8378.94011	Yes	Yes	Yes	1	3	4	0	18	8	Yes	No	No	180	8	No	No Change	Yes	No	No	8	18	8	0	-2.36741223803628	0.252287047862516	-2.21412395014767	-2.58572858392801	-6.91497772424945	1	Q1
9392	2011-2012	71552	2	90	Male	65	9-11th grade (Includes 12th grade with no diploma)	Living with partner	9380.869295	Yes	No	No	3	4	8	5	13	37	No	No	Yes	180	7	No	No Change	Yes	No	No	15	13	37	5	-0.856711010302813	-0.662923086926156	-0.524048575421504	-0.413902597067613	-2.45758526971809	1	Q1
9395	2011-2012	71555	3	92	Male	60	High school graduate/GED or equivalent	Married	14771.336069	Yes	Yes	No	6	7	7	6	17	34	No	No	No	180	6	No	No Change	Yes	No	No	20	17	34	6	0.222361295221093	0.0692450209047817	-0.698883959013866	0.0204626003044664	-0.386815042583525	0	Q2
9400	2011-2012	71560	1	92	Male	80	9-11th grade (Includes 12th grade with no diploma)	Married	17964.055881	Yes	No	No	2	4	5	4	17	43	No	No	No	120	8	No	No Change	Yes	No	No	11	17	43	4	-1.71996885472194	0.0692450209047817	-0.174377808236779	-0.848267794439691	-2.67336943649363	1	Q1
9411	2011-2012	71571	2	101	Male	60	High school graduate/GED or equivalent	Married	11136.552864	Yes	No	No	7	5	5	6	10	36	No	Yes	No	120	6	No	Better Now	Yes	No	No	17	10	36	6	-0.425082088093251	-1.21204916779936	-0.582327036618958	0.0204626003044664	-2.1989956922071	1	Q1
9415	2011-2012	71575	2	102	Female	66	9-11th grade (Includes 12th grade with no diploma)	Divorced	17817.127844	Yes	Yes	Yes	8	8	9	7	11	40	No	Yes	No	180	8	No	Worse Now	Yes	Yes	No	25	11	40	7	1.301433600745	-1.02900714084163	-0.349213191829141	0.454827797676545	0.378041065750778	0	Q3
9453	2011-2012	71613	2	101	Male	75	Less than 9th grade	Widowed	13581.00423	Yes	Yes	Yes	3	7	6	3	20	16	No	No	No	120	8	No	No Change	Yes	No	No	16	20	16	3	-0.640896549198032	0.618371101777985	-1.74789626056804	-1.28263299181177	-3.05305469979986	1	Q1
9460	2011-2012	71620	3	90	Male	65	High school graduate/GED or equivalent	Married	7804.776102	Yes	No	No	0	1	5	4	11	60	No	No	Yes	360	7	No	No Change	Yes	No	No	6	11	60	4	-2.79904116024584	-1.02900714084163	0.816356032119941	-0.848267794439691	-3.85996006340722	1	Q1
9487	2011-2012	71647	1	90	Female	80	Some college or AA degree	Widowed	16942.062244	Yes	No	No	6	6	8	6	13	27	No	No	No	240	8	No	No Change	Yes	No	No	20	13	27	6	0.222361295221093	-0.662923086926156	-1.10683318739604	0.0204626003044664	-1.52693237879664	0	Q2
9490	2011-2012	71650	2	101	Male	60	High school graduate/GED or equivalent	Married	7196.312698	No	Yes	Yes	7	9	10	8	20	38	No	No	Yes	360	6	No	No Change	Yes	No	No	26	20	38	8	1.51724806184978	0.618371101777985	-0.46577011422405	0.889192995048624	2.55904204445234	0	Q4
9495	2011-2012	71655	2	97	Male	65	Less than 9th grade	Never married	7380.991723	Yes	No	No	3	4	5	4	15	13	No	No	Yes	240	8	No	No Change	No	No	No	12	15	13	4	-1.50415439361716	-0.296839033010687	-1.9227316441604	-0.848267794439691	-4.57199286522794	1	Q1
9502	2011-2012	71662	1	92	Male	74	College graduate or above	Married	84684.628619	Yes	No	No	4	6	7	5	31	62	No	No	No	720	7	No	No Change	Yes	No	No	17	31	62	5	-0.425082088093251	2.63183339831307	0.932912954514849	-0.413902597067613	2.72576166766705	0	Q4
9506	2011-2012	71666	2	99	Male	61	College graduate or above	Living with partner	7072.842557	Yes	Yes	No	4	8	9	8	18	53	No	Yes	Yes	720	5	No	No Change	Yes	No	No	21	18	53	8	0.438175756325874	0.252287047862516	0.408406803737762	0.889192995048624	1.98806260297478	0	Q3
9511	2011-2012	71671	3	91	Male	65	Some college or AA degree	Married	127168.668278	Yes	Yes	Yes	5	8	8	5	21	54	Yes	Yes	No	360	7	Yes	Better Now	Yes	No	No	21	21	54	5	0.438175756325874	0.80141312873572	0.466685264935216	-0.413902597067613	1.2923715529292	0	Q3
9515	2011-2012	71675	3	91	Female	73	High school graduate/GED or equivalent	Married	76362.988288	Yes	Yes	Yes	4	8	9	9	27	64	No	Yes	Yes	600	6	No	No Change	Yes	No	No	21	27	64	9	0.438175756325874	1.89966529048213	1.04946987690976	1.3235581924207	4.71086911613846	0	Q4
9516	2011-2012	71676	1	98	Male	80	High school graduate/GED or equivalent	Married	40047.525745	Yes	Yes	No	0	5	7	3	24	49	No	Yes	No	480	8	No	No Change	Yes	No	No	12	24	49	3	-1.50415439361716	1.35053920960892	0.175292958947946	-1.28263299181177	-1.26095521687206	0	Q2
9518	2011-2012	71678	2	101	Female	70	College graduate or above	Married	102012.919253	Yes	Yes	Yes	6	7	8	4	14	46	Borderline	No	No	300	7	No	Worse Now	Yes	No	No	21	14	46	4	0.438175756325874	-0.479881059968422	0.000457575355583353	-0.848267794439691	-0.889515522726656	0	Q2
9522	2011-2012	71682	2	100	Male	69	9-11th grade (Includes 12th grade with no diploma)	Married	7379.502561	Yes	Yes	No	4	8	6	4	12	30	Yes	Yes	No	120	7	Yes	No Change	Yes	No	No	18	12	30	4	-0.20926762698847	-0.845965113883891	-0.931997803803682	-0.848267794439691	-2.83549833911573	1	Q1
9531	2011-2012	71691	1	91	Female	76	Some college or AA degree	Married	64340.261278	Yes	Yes	Yes	4	6	6	3	19	35	Yes	No	No	600	7	No	No Change	Yes	No	No	16	19	35	3	-0.640896549198032	0.435329074820251	-0.640605497816412	-1.28263299181177	-2.12880596400596	1	Q1
9537	2011-2012	71697	1	101	Male	74	Less than 9th grade	Married	16685.078243	Yes	Yes	Yes	3	3	5	2	8	16	No	Yes	No	300	8	No	No Change	Yes	No	No	11	8	16	2	-1.71996885472194	-1.57813322171483	-1.74789626056804	-1.71699818918385	-6.76299652618866	1	Q1
9542	2011-2012	71702	2	98	Female	70	High school graduate/GED or equivalent	Widowed	13517.506264	No	Yes	No	4	8	8	6	17	39	No	No	No	600	6	No	Better Now	Yes	No	No	20	17	39	6	0.222361295221093	0.0692450209047817	-0.407491653026595	0.0204626003044664	-0.0954227365962542	0	Q2
9544	2011-2012	71704	1	95	Male	77	9-11th grade (Includes 12th grade with no diploma)	Married	73766.510327	Yes	No	Yes	4	6	7	5	16	30	No	Yes	No	360	6	No	No Change	Yes	No	No	17	16	30	5	-0.425082088093251	-0.113797006052953	-0.931997803803682	-0.413902597067613	-1.8847794950175	0	Q2
9545	2011-2012	71705	3	92	Male	67	Less than 9th grade	Married	14771.336069	Yes	Yes	No	5	5	5	4	10	36	Yes	No	No	60	5	No	Worse Now	Yes	No	No	15	10	36	4	-0.856711010302813	-1.21204916779936	-0.582327036618958	-0.848267794439691	-3.49935500916082	1	Q1
9548	2011-2012	71708	2	99	Male	64	College graduate or above	Never married	6663.917441	Yes	Yes	Yes	3	6	7	4	15	51	Yes	No	Yes	600	10	No	No Change	Yes	Yes	No	16	15	51	4	-0.640896549198032	-0.296839033010687	0.291849881342854	-0.848267794439691	-1.49415349530556	0	Q2
9550	2011-2012	71710	1	96	Male	68	High school graduate/GED or equivalent	Married	8557.713588	Yes	No	Yes	6	8	7	6	12	39	No	Yes	Yes	240	7	No	No Change	No	No	No	21	12	39	6	0.438175756325874	-0.845965113883891	-0.407491653026595	0.0204626003044664	-0.794818410280145	0	Q2
9554	2011-2012	71714	1	103	Male	80	College graduate or above	Married	31861.649147	Yes	No	No	4	6	6	4	12	45	No	No	Yes	360	9	No	No Change	Yes	No	No	16	12	45	4	-0.640896549198032	-0.845965113883891	-0.0578208858418708	-0.848267794439691	-2.39295034336349	1	Q1
9568	2011-2012	71728	2	102	Female	61	College graduate or above	Married	11762.265953	No	Yes	Yes	4	9	8	7	16	46	No	No	No	180	7	No	Better Now	Yes	No	No	21	16	46	7	0.438175756325874	-0.113797006052953	0.000457575355583353	0.454827797676545	0.77966412330505	0	Q3
9572	2011-2012	71732	1	94	Male	63	Less than 9th grade	Living with partner	10856.489537	Yes	No	Yes	4	7	5	3	19	20	No	No	No	360	8	No	No Change	Yes	No	No	16	19	20	3	-0.640896549198032	0.435329074820251	-1.51478241577822	-1.28263299181177	-3.00298288196778	1	Q1
9573	2011-2012	71733	1	91	Male	80	Less than 9th grade	Widowed	26631.048773	Yes	Yes	Yes	2	4	4	2	7	26	Borderline	No	No	480	6	No	No Change	Yes	No	No	10	7	26	2	-1.93578331582672	-1.76117524867256	-1.1651116485935	-1.71699818918385	-6.57906840227663	1	Q1
9575	2011-2012	71735	2	98	Female	67	Less than 9th grade	Married	15368.918135	Yes	Yes	No	2	2	5	4	14	19	No	No	No	120	7	No	No Change	Yes	No	No	9	14	19	4	-2.1515977769315	-0.479881059968422	-1.57306087697568	-0.848267794439691	-5.05280750831529	1	Q1
9579	2011-2012	71739	2	91	Male	80	Some college or AA degree	Married	14391.817492	Yes	No	No	7	5	8	6	19	33	Yes	No	No	180	6	No	Worse Now	Yes	No	Yes	20	19	33	6	0.222361295221093	0.435329074820251	-0.75716242021132	0.0204626003044664	-0.0790094498655098	0	Q2
9581	2011-2012	71741	2	93	Male	63	College graduate or above	Divorced	6552.435629	Yes	Yes	Yes	6	6	7	6	15	30	No	No	Yes	360	5	No	No Change	No	No	No	19	15	30	6	0.00654683411631175	-0.296839033010687	-0.931997803803682	0.0204626003044664	-1.20182740239359	0	Q2
9590	2011-2012	71750	2	92	Female	80	College graduate or above	Widowed	21912.600615	Yes	No	No	5	7	8	7	13	51	No	No	Yes	180	7	No	No Change	Yes	No	No	20	13	51	7	0.222361295221093	-0.662923086926156	0.291849881342854	0.454827797676545	0.306115887314336	0	Q3
9593	2011-2012	71753	2	94	Female	80	Some college or AA degree	Widowed	37148.276517	No	Yes	Yes	7	8	6	5	17	55	No	No	No	480	8	No	No Change	Yes	No	No	21	17	55	5	0.438175756325874	0.0692450209047817	0.52496372613267	-0.413902597067613	0.618481906295714	0	Q3
9596	2011-2012	71756	1	98	Male	63	College graduate or above	Married	131902.330801	Yes	No	No	7	8	8	5	33	74	No	Yes	Yes	540	7	No	No Change	Yes	No	No	23	33	74	5	0.869804678535437	2.99791745222853	1.6322544888843	-0.413902597067613	5.08607402258066	0	Q4
9600	2011-2012	71760	1	100	Female	60	High school graduate/GED or equivalent	Divorced	16150.13007	No	Yes	Yes	6	7	10	5	18	55	No	No	No	300	8	No	No Change	Yes	No	No	23	18	55	5	0.869804678535437	0.252287047862516	0.52496372613267	-0.413902597067613	1.23315285546301	0	Q3
9610	2011-2012	71770	2	99	Female	64	Some college or AA degree	Divorced	11164.469085	No	No	Yes	3	4	5	4	16	36	No	No	Yes	480	4	Yes	Worse Now	Yes	No	No	12	16	36	4	-1.50415439361716	-0.113797006052953	-0.582327036618958	-0.848267794439691	-3.04854623072876	1	Q1
9615	2011-2012	71775	1	101	Male	62	9-11th grade (Includes 12th grade with no diploma)	Married	29365.059825	Yes	Yes	Yes	4	7	6	5	25	39	Yes	Yes	No	480	6	No	No Change	Yes	No	No	17	25	39	5	-0.425082088093251	1.53358123656666	-0.407491653026595	-0.413902597067613	0.287104898379199	0	Q3
9617	2011-2012	71777	2	95	Female	77	9-11th grade (Includes 12th grade with no diploma)	Married	10541.248354	No	Yes	No	2	4	5	1	14	30	No	No	No	180	7	No	No Change	Yes	No	No	11	14	30	1	-1.71996885472194	-0.479881059968422	-0.931997803803682	-2.15136338655593	-5.28321110504997	1	Q1
9625	2011-2012	71785	2	100	Male	64	9-11th grade (Includes 12th grade with no diploma)	Divorced	7433.956549	Yes	Yes	No	4	7	7	5	17	33	No	No	No	300	5	No	Worse Now	Yes	No	No	18	17	33	5	-0.20926762698847	0.0692450209047817	-0.75716242021132	-0.413902597067613	-1.31108762336262	0	Q2
9638	2011-2012	71798	1	96	Male	61	9-11th grade (Includes 12th grade with no diploma)	Married	8557.713588	Yes	Yes	Yes	2	5	7	5	4	11	No	Yes	No	180	8	No	Better Now	Yes	No	No	14	4	11	5	-1.07252547140759	-2.31030132954577	-2.03928856655531	-0.413902597067613	-5.83601796457628	1	Q1
9666	2011-2012	71826	1	98	Female	77	9-11th grade (Includes 12th grade with no diploma)	Widowed	31700.101057	Yes	Yes	Yes	4	5	5	5	6	34	No	No	No	360	10	No	No Change	Yes	No	No	14	6	34	5	-1.07252547140759	-1.9442172756303	-0.698883959013866	-0.413902597067613	-4.12952930311937	1	Q1
9676	2011-2012	71836	2	99	Male	65	Some college or AA degree	Married	6083.909812	Yes	Yes	No	4	8	8	7	24	53	No	Yes	Yes	540	7	No	Better Now	Yes	No	No	20	24	53	7	0.222361295221093	1.35053920960892	0.408406803737762	0.454827797676545	2.43613510624432	0	Q4
9686	2011-2012	71846	1	98	Male	72	College graduate or above	Married	16015.253437	Yes	No	Yes	4	7	7	6	25	50	No	No	No	780	6	No	No Change	Yes	No	No	18	25	50	6	-0.20926762698847	1.53358123656666	0.2335714201454	0.0204626003044664	1.57834763002805	0	Q3
9695	2011-2012	71855	2	101	Female	62	High school graduate/GED or equivalent	Married	61337.452183	Yes	Yes	Yes	1	6	5	7	6	20	Yes	No	No	480	10	No	Worse Now	Yes	No	Yes	12	6	20	7	-1.50415439361716	-1.9442172756303	-1.51478241577822	0.454827797676545	-4.50832628734913	1	Q1
9701	2011-2012	71861	1	90	Female	68	9-11th grade (Includes 12th grade with no diploma)	Never married	15907.964192	No	Yes	Yes	9	9	9	8	11	36	Yes	No	No	540	4	Yes	No Change	Yes	No	No	27	11	36	8	1.73306252295456	-1.02900714084163	-0.582327036618958	0.889192995048624	1.0109213405426	0	Q3
9709	2011-2012	71869	1	95	Male	69	College graduate or above	Married	128905.524968	No	No	No	3	5	5	3	21	50	No	No	No	600	8	No	No Change	Yes	No	No	13	21	50	3	-1.28833993251238	0.80141312873572	0.2335714201454	-1.28263299181177	-1.53598837544303	0	Q2
9712	2011-2012	71872	2	96	Male	77	9-11th grade (Includes 12th grade with no diploma)	Married	13204.521198	Yes	Yes	Yes	4	5	7	1	14	25	Yes	Yes	No	420	5	No	No Change	Yes	No	No	16	14	25	1	-0.640896549198032	-0.479881059968422	-1.22339010979095	-2.15136338655593	-4.49553110551334	1	Q1
9722	2011-2012	71882	2	95	Female	60	9-11th grade (Includes 12th grade with no diploma)	Married	13379.957577	Yes	No	Yes	4	8	9	8	13	18	No	No	Yes	240	8	No	No Change	No	No	No	21	13	18	8	0.438175756325874	-0.662923086926156	-1.63133933817313	0.889192995048624	-0.96689367372479	0	Q2
9726	2011-2012	71886	2	99	Male	61	High school graduate/GED or equivalent	Never married	6870.810722	No	No	No	2	5	6	4	19	47	No	No	No	240	8	No	No Change	Yes	No	No	13	19	47	4	-1.28833993251238	0.435329074820251	0.0587360365530375	-0.848267794439691	-1.64254261557878	0	Q2
9727	2011-2012	71887	1	90	Female	68	Less than 9th grade	Married	13462.268549	Yes	No	Yes	5	9	8	7	16	64	No	No	Yes	180	7	No	No Change	Yes	No	No	22	16	64	7	0.653990217430656	-0.113797006052953	1.04946987690976	0.454827797676545	2.04449088596401	0	Q3
9728	2011-2012	71888	1	99	Female	67	High school graduate/GED or equivalent	Divorced	10764.448363	Yes	No	No	4	6	8	3	20	61	No	No	No	300	8	No	Better Now	Yes	No	No	18	20	61	3	-0.20926762698847	0.618371101777985	0.874634493317395	-1.28263299181177	0.00110497629514028	0	Q2
9737	2011-2012	71897	2	95	Female	68	Some college or AA degree	Married	12882.003985	No	Yes	Yes	9	10	9	9	13	54	Yes	No	Yes	480	5	No	No Change	Yes	No	No	28	13	54	9	1.94887698405934	-0.662923086926156	0.466685264935216	1.3235581924207	3.07619735448911	0	Q4
9738	2011-2012	71898	1	92	Female	65	Some college or AA degree	Married	15896.113669	No	Yes	Yes	6	8	10	7	21	65	Borderline	No	No	240	8	No	No Change	Yes	No	No	24	21	65	7	1.08561913964022	0.80141312873572	1.10774833810721	0.454827797676545	3.44960840415969	0	Q4
9747	2011-2012	71907	1	95	Male	80	High school graduate/GED or equivalent	Married	50542.386793	Yes	No	No	4	6	7	6	16	58	No	No	No	240	5	No	No Change	Yes	No	No	17	16	58	6	-0.425082088093251	-0.113797006052953	0.699799109725033	0.0204626003044664	0.181382615883295	0	Q3
9748	2011-2012	71908	2	98	Female	66	College graduate or above	Widowed	94789.216803	No	Yes	No	6	7	8	8	28	62	No	Yes	No	360	6	No	No Change	Yes	No	No	21	28	62	8	0.438175756325874	2.08270731743986	0.932912954514849	0.889192995048624	4.34298902332921	0	Q4
9755	2011-2012	71915	3	90	Male	60	College graduate or above	Never married	91446.591982	Yes	No	Yes	6	7	10	8	34	66	Yes	No	No	480	6	No	No Change	Yes	No	No	23	34	66	8	0.869804678535437	3.18095947918627	1.16602679930467	0.889192995048624	6.105983952075	0	Q4
9757	2013-2014	73557	1	112	Male	69	High school graduate/GED or equivalent	Separated	13481.042095	Yes	Yes	Yes	4	7	9	7	16	54	Yes	No	No	600	7	No	No Change	Yes	No	No	20	16	54	7	0.222361295221093	-0.113797006052953	0.466685264935216	0.454827797676545	1.0300773517799	0	Q3
9759	2013-2014	73559	1	109	Male	72	Some college or AA degree	Married	57193.285376	Yes	Yes	Yes	4	8	7	6	13	63	Yes	Yes	No	300	8	No	No Change	Yes	No	No	19	13	63	6	0.00654683411631175	-0.662923086926156	0.991191415712303	0.0204626003044664	0.355277763206925	0	Q3
9761	2013-2014	73561	2	116	Female	73	College graduate or above	Married	65541.871229	Yes	Yes	No	6	10	10	10	19	59	No	Yes	No	480	9	No	No Change	Yes	No	No	26	19	59	10	1.51724806184978	0.435329074820251	0.758077570922487	1.75792338979278	4.4685780973853	0	Q4
9764	2013-2014	73564	1	114	Female	61	College graduate or above	Widowed	61758.65488	No	Yes	No	5	6	6	7	20	79	No	No	No	60	9	Yes	Worse Now	Yes	No	No	17	20	79	7	-0.425082088093251	0.618371101777985	1.92364679487157	0.454827797676545	2.57176360623285	0	Q4
9767	2013-2014	73567	2	112	Male	65	9-11th grade (Includes 12th grade with no diploma)	Widowed	34795.429301	Yes	No	No	6	9	10	10	15	30	No	No	No	480	7	No	No Change	Yes	No	No	25	15	30	10	1.301433600745	-0.296839033010687	-0.931997803803682	1.75792338979278	1.83052015372341	0	Q3
9771	2013-2014	73571	1	116	Male	76	College graduate or above	Married	46190.114005	No	Yes	Yes	6	6	8	7	14	59	Yes	Yes	No	600	6	No	No Change	Yes	No	No	20	14	59	7	0.222361295221093	-0.479881059968422	0.758077570922487	0.454827797676545	0.955385603851703	0	Q3
9804	2013-2014	73604	1	117	Female	69	Some college or AA degree	Living with partner	74721.457945	Yes	No	Yes	5	9	9	9	23	45	No	No	Yes	360	8	Yes	No Change	Yes	No	No	23	23	45	9	0.869804678535437	1.16749718265119	-0.0578208858418708	1.3235581924207	3.30303916776546	0	Q4
9807	2013-2014	73607	2	116	Male	75	High school graduate/GED or equivalent	Married	18688.69332	Yes	Yes	No	5	7	9	8	19	24	No	Yes	No	420	6	Yes	No Change	Yes	No	No	21	19	24	8	0.438175756325874	0.435329074820251	-1.28166857098841	0.889192995048624	0.481029255206342	0	Q3
9813	2013-2014	73613	1	106	Female	60	9-11th grade (Includes 12th grade with no diploma)	Married	14308.015798	Yes	Yes	No	5	6	9	7	14	39	No	Yes	No	840	6	No	Worse Now	No	Yes	Yes	20	14	39	7	0.222361295221093	-0.479881059968422	-0.407491653026595	0.454827797676545	-0.210183620097379	0	Q2
9816	2013-2014	73616	2	108	Female	62	Some college or AA degree	Married	71785.988653	Yes	No	Yes	6	8	10	10	23	78	No	No	No	420	7	No	No Change	Yes	No	No	24	23	78	10	1.08561913964022	1.16749718265119	1.86536833367411	1.75792338979278	5.8764080457583	0	Q4
9821	2013-2014	73621	1	110	Male	80	College graduate or above	Married	37406.341605	Yes	No	Yes	5	8	8	8	28	50	No	Yes	No	480	8	No	Worse Now	Yes	No	No	21	28	50	8	0.438175756325874	2.08270731743986	0.2335714201454	0.889192995048624	3.64364748895976	0	Q4
9822	2013-2014	73622	1	111	Male	72	College graduate or above	Married	57124.924258	Yes	No	Yes	7	7	8	8	20	56	Borderline	No	Yes	300	7	No	Worse Now	Yes	No	Yes	22	20	56	8	0.653990217430656	0.618371101777985	0.583242187330124	0.889192995048624	2.74479650158739	0	Q4
9826	2013-2014	73626	2	116	Female	72	High school graduate/GED or equivalent	Married	15104.349307	No	Yes	No	7	6	9	7	9	31	No	No	No	360	6	No	No Change	Yes	Yes	No	22	9	31	7	0.653990217430656	-1.39509119475709	-0.873719342606228	0.454827797676545	-1.15999252225612	0	Q2
9828	2013-2014	73628	2	104	Male	80	Some college or AA degree	Widowed	34161.490249	Yes	Yes	No	3	8	9	5	24	46	No	No	No	360	8	No	Worse Now	Yes	No	No	20	24	46	5	0.222361295221093	1.35053920960892	0.000457575355583353	-0.413902597067613	1.15945548311799	0	Q3
9838	2013-2014	73638	1	115	Female	63	Some college or AA degree	Widowed	38961.542319	Yes	Yes	Yes	6	6	9	7	13	46	Yes	Yes	No	180	6	No	Worse Now	No	No	Yes	21	13	46	7	0.438175756325874	-0.662923086926156	0.000457575355583353	0.454827797676545	0.230538042431847	0	Q3
9840	2013-2014	73640	2	116	Female	67	Some college or AA degree	Divorced	16596.936217	No	Yes	No	6	7	7	7	15	54	No	Yes	No	360	6	No	No Change	Yes	No	No	20	15	54	7	0.222361295221093	-0.296839033010687	0.466685264935216	0.454827797676545	0.847035324822167	0	Q3
9843	2013-2014	73643	1	117	Male	62	Some college or AA degree	Married	15654.365466	Yes	Yes	Yes	1	6	6	4	12	51	Yes	No	No	300	9	No	No Change	Yes	No	No	13	12	51	4	-1.28833993251238	-0.845965113883891	0.291849881342854	-0.848267794439691	-2.6907229594931	1	Q1
9847	2013-2014	73647	1	109	Female	61	High school graduate/GED or equivalent	Married	13008.28149	Yes	No	Yes	7	8	9	9	18	56	Yes	No	No	420	7	No	No Change	Yes	No	No	24	18	56	9	1.08561913964022	0.252287047862516	0.583242187330124	1.3235581924207	3.24470656725356	0	Q4
9859	2013-2014	73659	1	117	Female	70	Some college or AA degree	Widowed	48670.994201	Yes	Yes	Yes	5	8	9	7	26	39	No	No	No	480	6	Yes	No Change	Yes	No	No	22	26	39	7	0.653990217430656	1.71662326352439	-0.407491653026595	0.454827797676545	2.417949625605	0	Q4
9870	2013-2014	73670	1	109	Female	71	Less than 9th grade	Widowed	15877.769625	No	No	No	3	8	9	5	17	30	No	No	No	240	9	No	No Change	Yes	No	No	20	17	30	5	0.222361295221093	0.0692450209047817	-0.931997803803682	-0.413902597067613	-1.05429408474542	0	Q2
9872	2013-2014	73672	1	109	Male	73	Some college or AA degree	Married	59465.072125	Yes	Yes	Yes	3	7	7	8	30	78	No	Yes	No	360	8	No	No Change	Yes	No	No	17	30	78	8	-0.425082088093251	2.44879137135533	1.86536833367411	0.889192995048624	4.77827061198482	0	Q4
9877	2013-2014	73677	1	104	Female	61	Some college or AA degree	Married	13207.281267	No	Yes	Yes	8	10	10	10	19	63	No	No	No	300	7	Yes	Worse Now	Yes	No	No	28	19	63	10	1.94887698405934	0.435329074820251	0.991191415712303	1.75792338979278	5.13332086438468	0	Q4
9884	2013-2014	73684	2	113	Male	64	College graduate or above	Married	22985.770887	Yes	No	Yes	3	6	7	5	15	52	Yes	No	No	720	7	No	Worse Now	Yes	No	Yes	16	15	52	5	-0.640896549198032	-0.296839033010687	0.350128342540308	-0.413902597067613	-1.00150983673602	0	Q2
9890	2013-2014	73690	1	114	Female	77	Some college or AA degree	Married	63967.668022	No	Yes	No	4	10	9	8	19	51	No	Yes	No	360	7	No	No Change	Yes	No	No	23	19	51	8	0.869804678535437	0.435329074820251	0.291849881342854	0.889192995048624	2.48617662974717	0	Q4
9892	2013-2014	73692	1	111	Male	65	High school graduate/GED or equivalent	Married	19134.135451	Yes	No	Yes	5	6	9	3	15	34	Yes	No	No	180	7	No	No Change	Yes	No	No	20	15	34	3	0.222361295221093	-0.296839033010687	-0.698883959013866	-1.28263299181177	-2.05599468861523	0	Q2
9893	2013-2014	73693	1	105	Female	78	9-11th grade (Includes 12th grade with no diploma)	Divorced	21566.209667	Yes	No	Yes	4	5	6	5	19	47	Yes	Yes	No	300	7	No	No Change	Yes	No	No	15	19	47	5	-0.856711010302813	0.435329074820251	0.0587360365530375	-0.413902597067613	-0.776548495997138	0	Q2
9894	2013-2014	73694	1	109	Female	66	High school graduate/GED or equivalent	Married	77265.069765	No	Yes	Yes	1	4	6	0	16	45	Yes	No	No	240	8	No	No Change	Yes	No	No	11	16	45	0	-1.71996885472194	-0.113797006052953	-0.0578208858418708	-2.58572858392801	-4.47731533054477	1	Q1
9908	2013-2014	73708	1	106	Male	69	College graduate or above	Married	18746.991814	Yes	Yes	Yes	6	9	10	8	18	74	Yes	No	No	360	6	No	No Change	Yes	No	No	25	18	74	8	1.301433600745	0.252287047862516	1.6322544888843	0.889192995048624	4.07516813254044	0	Q4
9917	2013-2014	73717	2	108	Male	78	High school graduate/GED or equivalent	Widowed	20230.569183	No	Yes	Yes	7	8	9	7	16	46	No	Yes	No	540	7	No	No Change	Yes	No	No	24	16	46	7	1.08561913964022	-0.113797006052953	0.000457575355583353	0.454827797676545	1.42710750661939	0	Q3
9922	2013-2014	73722	2	118	Female	80	Some college or AA degree	Widowed	22037.897003	Yes	Yes	Yes	9	9	10	9	19	44	No	Yes	No	240	8	No	No Change	Yes	No	No	28	19	44	9	1.94887698405934	0.435329074820251	-0.116099347039325	1.3235581924207	3.59166490426097	0	Q4
9923	2013-2014	73723	2	112	Male	77	Some college or AA degree	Married	66046.132365	Yes	Yes	Yes	2	5	8	5	19	33	Yes	No	No	480	7	Yes	Worse Now	Yes	No	Yes	15	19	33	5	-0.856711010302813	0.435329074820251	-0.75716242021132	-0.413902597067613	-1.5924469527615	0	Q2
9926	2013-2014	73726	1	106	Female	67	High school graduate/GED or equivalent	Divorced	14157.712152	Yes	No	Yes	4	6	7	6	21	40	No	Yes	No	180	6	No	No Change	Yes	No	No	17	21	40	6	-0.425082088093251	0.80141312873572	-0.349213191829141	0.0204626003044664	0.047580449117794	0	Q2
9932	2013-2014	73732	2	104	Male	80	High school graduate/GED or equivalent	Married	23580.054297	Yes	Yes	No	2	5	4	4	12	38	No	Yes	Yes	540	8	No	No Change	Yes	No	No	11	12	38	4	-1.71996885472194	-0.845965113883891	-0.46577011422405	-0.848267794439691	-3.87997187726957	1	Q1
9946	2013-2014	73746	1	117	Female	64	Some college or AA degree	Widowed	26551.51467	Yes	No	No	4	7	8	6	25	63	No	No	No	300	10	No	No Change	Yes	No	No	19	25	63	6	0.00654683411631175	1.53358123656666	0.991191415712303	0.0204626003044664	2.55178208669974	0	Q4
9951	2013-2014	73751	2	112	Female	61	High school graduate/GED or equivalent	Separated	25639.564103	Yes	No	No	4	5	8	5	7	25	No	No	No	420	8	No	No Change	Yes	No	No	17	7	25	5	-0.425082088093251	-1.76117524867256	-1.22339010979095	-0.413902597067613	-3.82355004362438	1	Q1
9955	2013-2014	73755	2	107	Male	75	9-11th grade (Includes 12th grade with no diploma)	Widowed	12704.600739	No	No	No	2	5	6	3	15	40	Borderline	No	Yes	600	6	No	No Change	Yes	No	Yes	13	15	40	3	-1.28833993251238	-0.296839033010687	-0.349213191829141	-1.28263299181177	-3.21702514916397	1	Q1
9960	2013-2014	73760	2	115	Male	64	High school graduate/GED or equivalent	Divorced	38410.200088	Yes	No	No	7	9	8	6	22	51	No	Yes	No	480	5	No	No Change	Yes	No	No	24	22	51	6	1.08561913964022	0.984455155693454	0.291849881342854	0.0204626003044664	2.38238677698099	0	Q4
9966	2013-2014	73766	2	111	Female	75	Some college or AA degree	Divorced	24476.498822	Yes	Yes	Yes	6	7	7	7	19	64	Yes	No	No	420	9	No	No Change	Yes	No	No	20	19	64	7	0.222361295221093	0.435329074820251	1.04946987690976	0.454827797676545	2.16198804462765	0	Q3
9974	2013-2014	73774	1	112	Female	80	Some college or AA degree	Widowed	26155.908193	Yes	No	Yes	5	8	8	6	9	34	Yes	No	No	360	4	Yes	No Change	Yes	No	No	21	9	34	6	0.438175756325874	-1.39509119475709	-0.698883959013866	0.0204626003044664	-1.63533679714062	0	Q2
9978	2013-2014	73778	2	118	Male	62	Some college or AA degree	Married	8566.726987	No	Yes	Yes	4	6	9	5	11	42	Yes	No	No	600	8	Yes	Worse Now	Yes	No	Yes	19	11	42	5	0.00654683411631175	-1.02900714084163	-0.232656269434233	-0.413902597067613	-1.66901917322716	0	Q2
9979	2013-2014	73779	2	112	Male	62	High school graduate/GED or equivalent	Divorced	34620.851794	Yes	No	Yes	6	8	9	7	15	47	No	No	No	480	8	No	No Change	Yes	No	No	23	15	47	7	0.869804678535437	-0.296839033010687	0.0587360365530375	0.454827797676545	1.08652947975433	0	Q3
9980	2013-2014	73780	2	108	Male	78	College graduate or above	Married	82229.356981	Yes	Yes	No	1	4	7	5	13	58	No	No	No	240	8	No	No Change	No	No	No	12	13	58	5	-1.50415439361716	-0.662923086926156	0.699799109725033	-0.413902597067613	-1.88118096788589	0	Q2
9982	2013-2014	73782	1	108	Male	68	High school graduate/GED or equivalent	Never married	68652.014352	Yes	Yes	No	4	5	6	5	15	45	Borderline	Yes	Yes	480	6	No	Better Now	Yes	No	No	15	15	45	5	-0.856711010302813	-0.296839033010687	-0.0578208858418708	-0.413902597067613	-1.62527352622298	0	Q2
9987	2013-2014	73787	1	114	Male	71	Less than 9th grade	Married	10975.790957	Yes	Yes	Yes	5	4	6	3	9	11	No	No	No	480	7	No	No Change	Yes	No	No	15	9	11	3	-0.856711010302813	-1.39509119475709	-2.03928856655531	-1.28263299181177	-5.57372376342699	1	Q1
9992	2013-2014	73792	1	110	Female	68	College graduate or above	Married	96905.32178	Yes	Yes	Yes	5	5	7	2	13	56	No	No	No	840	8	No	No Change	Yes	No	No	17	13	56	2	-0.425082088093251	-0.662923086926156	0.583242187330124	-1.71699818918385	-2.22176117687313	1	Q1
10006	2013-2014	73806	2	114	Male	63	High school graduate/GED or equivalent	Married	12328.218177	Yes	Yes	Yes	7	8	7	7	15	39	No	No	No	180	5	No	No Change	Yes	No	No	22	15	39	7	0.653990217430656	-0.296839033010687	-0.407491653026595	0.454827797676545	0.404487329069918	0	Q3
10011	2013-2014	73811	1	105	Male	64	College graduate or above	Married	90455.614503	Yes	Yes	Yes	7	8	9	9	24	58	No	No	Yes	600	8	No	No Change	Yes	No	No	24	24	58	9	1.08561913964022	1.35053920960892	0.699799109725033	1.3235581924207	4.45951565139488	0	Q4
10015	2013-2014	73815	1	112	Female	72	Some college or AA degree	Married	20018.247495	Yes	Yes	Yes	6	6	10	6	12	38	No	No	No	600	8	No	No Change	Yes	No	No	22	12	38	6	0.653990217430656	-0.845965113883891	-0.46577011422405	0.0204626003044664	-0.637282410372818	0	Q2
10016	2013-2014	73816	1	108	Male	64	High school graduate/GED or equivalent	Married	9424.72237	Yes	Yes	Yes	6	7	6	4	19	49	No	Yes	No	240	7	No	No Change	Yes	No	No	19	19	49	4	0.00654683411631175	0.435329074820251	0.175292958947946	-0.848267794439691	-0.231098926555183	0	Q2
10025	2013-2014	73825	2	118	Female	64	College graduate or above	Married	17087.868786	No	Yes	No	6	9	9	8	10	70	No	No	No	600	6	No	No Change	Yes	No	No	24	10	70	8	1.08561913964022	-1.21204916779936	1.39914064409448	0.889192995048624	2.16190361098396	0	Q3
10039	2013-2014	73839	2	108	Male	68	Some college or AA degree	Married	71527.28106	Yes	No	No	6	8	9	9	28	58	Yes	Yes	No	360	5	Yes	No Change	Yes	No	No	23	28	58	9	0.869804678535437	2.08270731743986	0.699799109725033	1.3235581924207	4.97586929812103	0	Q4
10040	2013-2014	73840	2	115	Female	77	College graduate or above	Divorced	38568.191893	Yes	Yes	Yes	8	10	9	9	21	59	No	No	No	180	8	No	No Change	Yes	No	No	27	21	59	9	1.73306252295456	0.80141312873572	0.758077570922487	1.3235581924207	4.61611141503347	0	Q4
10045	2013-2014	73845	1	112	Female	70	High school graduate/GED or equivalent	Widowed	56247.178235	No	Yes	Yes	7	9	10	10	23	52	No	Yes	No	480	7	No	No Change	Yes	No	No	26	23	52	10	1.51724806184978	1.16749718265119	0.350128342540308	1.75792338979278	4.79279697683406	0	Q4
10048	2013-2014	73848	1	105	Female	65	College graduate or above	Widowed	27901.531068	Yes	Yes	Yes	6	7	7	5	22	76	No	Yes	Yes	240	8	No	No Change	No	No	No	20	22	76	5	0.222361295221093	0.984455155693454	1.74881141127921	-0.413902597067613	2.54172526512614	0	Q4
10061	2013-2014	73861	2	118	Male	77	College graduate or above	Married	53146.660232	Yes	Yes	Yes	6	10	10	8	18	65	No	No	No	360	8	No	No Change	Yes	No	No	26	18	65	8	1.51724806184978	0.252287047862516	1.10774833810721	0.889192995048624	3.76647644286813	0	Q4
10062	2013-2014	73862	1	115	Female	61	High school graduate/GED or equivalent	Married	72453.268645	No	No	No	6	7	7	3	18	74	Borderline	No	No	120	2	No	No Change	Yes	No	No	20	18	74	3	0.222361295221093	0.252287047862516	1.6322544888843	-1.28263299181177	0.824269840156137	0	Q3
10064	2013-2014	73864	2	107	Female	62	Some college or AA degree	Married	63945.092914	No	No	No	8	10	10	10	23	79	No	Yes	No	360	7	Yes	No Change	Yes	No	No	28	23	79	10	1.94887698405934	1.16749718265119	1.92364679487157	1.75792338979278	6.79794435137488	0	Q4
10073	2013-2014	73873	2	118	Male	80	High school graduate/GED or equivalent	Widowed	15865.942075	No	No	No	3	4	4	2	13	18	No	No	No	600	8	No	Worse Now	Yes	No	Yes	11	13	18	2	-1.71996885472194	-0.662923086926156	-1.63133933817313	-1.71699818918385	-5.73122946900508	1	Q1
10100	2013-2014	73900	1	114	Male	66	College graduate or above	Married	116007.208432	Yes	Yes	No	5	9	8	6	28	79	No	No	No	600	8	No	No Change	Yes	No	No	22	28	79	6	0.653990217430656	2.08270731743986	1.92364679487157	0.0204626003044664	4.68080693004655	0	Q4
10108	2013-2014	73908	1	116	Male	67	High school graduate/GED or equivalent	Married	119408.356252	Yes	No	Yes	4	9	8	5	15	56	No	No	No	360	8	No	Worse Now	Yes	No	Yes	21	15	56	5	0.438175756325874	-0.296839033010687	0.583242187330124	-0.413902597067613	0.310676313577699	0	Q3
10119	2013-2014	73919	2	114	Male	61	Some college or AA degree	Married	10162.796807	Yes	No	No	3	6	7	4	12	42	No	Yes	No	180	4	No	No Change	Yes	No	No	16	12	42	4	-0.640896549198032	-0.845965113883891	-0.232656269434233	-0.848267794439691	-2.56778572695585	1	Q1
10121	2013-2014	73921	2	112	Female	80	College graduate or above	Never married	61025.4732	Yes	Yes	No	2	7	7	5	17	30	No	No	No	600	6	No	Worse Now	Yes	No	No	16	17	30	5	-0.640896549198032	0.0692450209047817	-0.931997803803682	-0.413902597067613	-1.91755192916455	0	Q2
10122	2013-2014	73922	2	116	Female	75	Some college or AA degree	Married	31661.28546	Yes	Yes	Yes	6	7	10	8	12	43	Borderline	No	No	480	6	No	No Change	Yes	No	No	23	12	43	8	0.869804678535437	-0.845965113883891	-0.174377808236779	0.889192995048624	0.738654751463391	0	Q3
10125	2013-2014	73925	2	117	Male	60	9-11th grade (Includes 12th grade with no diploma)	Married	6543.269776	Yes	Yes	Yes	5	9	10	10	11	45	Yes	No	Yes	600	6	Yes	No Change	Yes	No	No	24	11	45	10	1.08561913964022	-1.02900714084163	-0.0578208858418708	1.75792338979278	1.7567145027495	0	Q3
10126	2013-2014	73926	1	118	Male	64	High school graduate/GED or equivalent	Married	12901.581206	No	No	No	0	0	0	3	28	40	No	No	No	120	7	No	No Change	Yes	No	No	0	28	40	3	-4.09392792687453	2.08270731743986	-0.349213191829141	-1.28263299181177	-3.64306679307558	1	Q1
10130	2013-2014	73930	2	106	Female	70	Some college or AA degree	Married	23490.524787	Yes	Yes	Yes	5	8	9	8	21	50	Borderline	Yes	No	480	6	Yes	Better Now	Yes	No	No	22	21	50	8	0.653990217430656	0.80141312873572	0.2335714201454	0.889192995048624	2.5781677613604	0	Q4
10135	2013-2014	73935	2	104	Male	63	Some college or AA degree	Married	10059.032736	Yes	No	No	5	9	0	6	21	46	No	No	Yes	360	5	No	No Change	Yes	No	No	14	21	46	6	-1.07252547140759	0.80141312873572	0.000457575355583353	0.0204626003044664	-0.250192167011825	0	Q2
10145	2013-2014	73945	1	115	Male	66	Some college or AA degree	Divorced	90209.15256	Yes	Yes	No	5	5	7	6	28	50	Yes	Yes	Yes	120	7	No	No Change	Yes	No	No	17	28	50	6	-0.425082088093251	2.08270731743986	0.2335714201454	0.0204626003044664	1.91165924979648	0	Q3
10173	2013-2014	73973	2	117	Female	75	Some college or AA degree	Widowed	13761.755116	No	Yes	No	4	8	10	4	16	42	No	No	Yes	600	8	No	No Change	Yes	No	No	22	16	42	4	0.653990217430656	-0.113797006052953	-0.232656269434233	-0.848267794439691	-0.540730852496222	0	Q2
10179	2013-2014	73979	2	105	Female	61	High school graduate/GED or equivalent	Married	80368.921229	Yes	Yes	Yes	8	10	10	10	21	62	No	No	No	480	7	No	No Change	Yes	No	No	28	21	62	10	1.94887698405934	0.80141312873572	0.932912954514849	1.75792338979278	5.44112645710269	0	Q4
10199	2013-2014	73999	1	104	Male	66	College graduate or above	Married	98481.294956	Yes	No	Yes	6	10	10	10	27	66	No	Yes	Yes	420	7	No	No Change	Yes	No	No	26	27	66	10	1.51724806184978	1.89966529048213	1.16602679930467	1.75792338979278	6.34086354142936	0	Q4
10202	2013-2014	74002	2	108	Male	63	9-11th grade (Includes 12th grade with no diploma)	Married	10162.712234	Yes	No	No	4	6	9	10	19	44	No	Yes	No	360	8	No	Better Now	Yes	No	No	19	19	44	10	0.00654683411631175	0.435329074820251	-0.116099347039325	1.75792338979278	2.08369995169002	0	Q3
10203	2013-2014	74003	1	115	Female	68	High school graduate/GED or equivalent	Separated	18721.499623	No	Yes	No	5	4	6	4	11	36	Yes	No	No	600	5	No	No Change	Yes	No	No	15	11	36	4	-0.856711010302813	-1.02900714084163	-0.582327036618958	-0.848267794439691	-3.31631298220309	1	Q1
10207	2013-2014	74007	1	116	Female	71	Some college or AA degree	Married	64388.172982	Yes	No	Yes	7	8	8	6	18	61	No	No	No	600	8	No	No Change	Yes	No	No	23	18	61	6	0.869804678535437	0.252287047862516	0.874634493317395	0.0204626003044664	2.01718882001981	0	Q3
10214	2013-2014	74014	2	118	Male	60	Less than 9th grade	Divorced	7279.634949	No	Yes	Yes	4	5	6	5	20	41	Yes	Yes	Yes	120	8	No	No Change	Yes	No	No	15	20	41	5	-0.856711010302813	0.618371101777985	-0.290934730631687	-0.413902597067613	-0.943177236224128	0	Q2
10233	2013-2014	74033	2	108	Male	80	College graduate or above	Widowed	42894.255699	Yes	Yes	Yes	2	4	6	5	11	46	No	No	No	240	9	No	No Change	Yes	No	No	12	11	46	5	-1.50415439361716	-1.02900714084163	0.000457575355583353	-0.413902597067613	-2.94660655617081	1	Q1
10241	2013-2014	74041	2	107	Male	60	High school graduate/GED or equivalent	Widowed	14908.252501	Yes	No	No	4	9	8	6	19	59	Yes	Yes	Yes	240	6	No	No Change	Yes	No	No	21	19	59	6	0.438175756325874	0.435329074820251	0.758077570922487	0.0204626003044664	1.65204500237308	0	Q3
10244	2013-2014	74044	2	114	Male	73	High school graduate/GED or equivalent	Never married	10830.577929	Yes	Yes	No	3	5	7	5	14	29	No	Yes	No	240	10	No	No Change	Yes	No	No	15	14	29	5	-0.856711010302813	-0.479881059968422	-0.990276265001137	-0.413902597067613	-2.74077093233998	1	Q1
10248	2013-2014	74048	2	107	Male	80	High school graduate/GED or equivalent	Married	32659.373755	No	Yes	Yes	4	5	7	4	9	29	No	Yes	No	420	7	No	Worse Now	Yes	No	No	16	9	29	4	-0.640896549198032	-1.39509119475709	-0.990276265001137	-0.848267794439691	-3.87453180339596	1	Q1
10249	2013-2014	74049	2	117	Female	62	College graduate or above	Divorced	14930.355041	No	No	No	6	7	8	3	12	38	No	No	Yes	600	5	No	No Change	Yes	No	No	21	12	38	3	0.438175756325874	-0.845965113883891	-0.46577011422405	-1.28263299181177	-2.15619246359384	1	Q1
10258	2013-2014	74058	2	110	Female	60	9-11th grade (Includes 12th grade with no diploma)	Divorced	12082.890022	No	No	No	6	0	0	0	12	58	No	No	Yes	120	2	No	Better Now	Yes	No	No	6	12	58	0	-2.79904116024584	-0.845965113883891	0.699799109725033	-2.58572858392801	-5.53093574833271	1	Q1
10265	2013-2014	74065	1	104	Female	71	College graduate or above	Widowed	36416.860869	Yes	No	No	6	7	8	5	14	64	No	No	No	120	7	No	No Change	Yes	No	No	21	14	64	5	0.438175756325874	-0.479881059968422	1.04946987690976	-0.413902597067613	0.593861976199597	0	Q3
10272	2013-2014	74072	2	111	Male	63	Some college or AA degree	Separated	17371.967782	Yes	No	No	4	8	9	8	7	55	No	No	Yes	360	7	No	No Change	Yes	No	No	21	7	55	8	0.438175756325874	-1.76117524867256	0.52496372613267	0.889192995048624	0.0911572288346054	0	Q3
10278	2013-2014	74078	2	107	Male	63	Some college or AA degree	Married	89256.360761	Yes	No	Yes	6	9	9	8	27	55	No	Yes	Yes	480	8	No	Worse Now	No	Yes	Yes	24	27	55	8	1.08561913964022	1.89966529048213	0.52496372613267	0.889192995048624	4.39944115130364	0	Q4
10281	2013-2014	74081	1	116	Male	80	Some college or AA degree	Married	28642.443585	No	Yes	No	4	6	8	4	17	59	No	Yes	No	300	8	No	No Change	Yes	No	No	18	17	59	4	-0.20926762698847	0.0692450209047817	0.758077570922487	-0.848267794439691	-0.230212829600893	0	Q2
10283	2013-2014	74083	2	106	Female	67	Some college or AA degree	Divorced	18555.698203	Yes	No	Yes	7	7	7	4	19	82	No	Yes	No	420	6	No	No Change	Yes	No	No	21	19	82	4	0.438175756325874	0.435329074820251	2.09848217846393	-0.848267794439691	2.12371921517036	0	Q3
10285	2013-2014	74085	2	105	Female	80	Some college or AA degree	Widowed	21216.895925	No	Yes	Yes	4	8	10	9	11	37	No	No	No	720	6	No	Worse Now	Yes	No	Yes	22	11	37	9	0.653990217430656	-1.02900714084163	-0.524048575421504	1.3235581924207	0.42449269358823	0	Q3
10290	2013-2014	74090	2	105	Female	80	College graduate or above	Divorced	27606.866454	No	Yes	No	6	6	6	2	14	50	No	No	Yes	300	7	No	No Change	Yes	No	No	18	14	50	2	-0.20926762698847	-0.479881059968422	0.2335714201454	-1.71699818918385	-2.17257545599534	1	Q1
10300	2013-2014	74100	1	114	Male	69	Less than 9th grade	Divorced	9254.057753	Yes	No	No	2	5	6	3	10	23	No	Yes	No	600	7	No	Worse Now	Yes	No	No	13	10	23	3	-1.28833993251238	-1.21204916779936	-1.33994703218586	-1.28263299181177	-5.12296912430937	1	Q1
10310	2013-2014	74110	1	106	Male	60	High school graduate/GED or equivalent	Married	11432.78516	Yes	No	No	4	7	8	4	15	33	No	No	No	240	6	No	No Change	Yes	No	No	19	15	33	4	0.00654683411631175	-0.296839033010687	-0.75716242021132	-0.848267794439691	-1.89572241354539	0	Q2
10311	2013-2014	74111	1	117	Female	61	Some college or AA degree	Widowed	14850.117853	No	No	No	4	9	9	5	14	46	No	No	No	480	8	No	Worse Now	Yes	No	No	22	14	46	5	0.653990217430656	-0.479881059968422	0.000457575355583353	-0.413902597067613	-0.239335864249795	0	Q2
10320	2013-2014	74120	2	109	Male	80	Some college or AA degree	Married	41502.411496	No	No	No	2	5	5	3	15	41	No	No	No	360	8	No	No Change	Yes	No	No	12	15	41	3	-1.50415439361716	-0.296839033010687	-0.290934730631687	-1.28263299181177	-3.3745611490713	1	Q1
10322	2013-2014	74122	1	117	Female	71	Some college or AA degree	Divorced	45882.818025	Yes	No	No	5	5	8	5	13	42	No	No	Yes	120	8	No	No Change	Yes	No	No	18	13	42	5	-0.20926762698847	-0.662923086926156	-0.232656269434233	-0.413902597067613	-1.51874958041647	0	Q2
10328	2013-2014	74128	2	104	Female	71	High school graduate/GED or equivalent	Married	17951.693802	No	Yes	No	5	5	4	1	6	11	No	No	No	180	8	No	No Change	Yes	No	No	14	6	11	1	-1.07252547140759	-1.9442172756303	-2.03928856655531	-2.15136338655593	-7.20739470014913	1	Q1
10332	2013-2014	74132	2	116	Female	62	9-11th grade (Includes 12th grade with no diploma)	Married	15965.889113	No	Yes	Yes	5	8	9	8	15	54	No	No	No	480	8	Yes	Worse Now	Yes	No	No	22	15	54	8	0.653990217430656	-0.296839033010687	0.466685264935216	0.889192995048624	1.71302944440381	0	Q3
10338	2013-2014	74138	1	109	Male	69	High school graduate/GED or equivalent	Married	13779.356845	Yes	Yes	No	5	6	7	6	19	48	No	Yes	No	360	4	Yes	No Change	Yes	No	No	18	19	48	6	-0.20926762698847	0.435329074820251	0.117014497750492	0.0204626003044664	0.363538545886739	0	Q3
10339	2013-2014	74139	1	117	Female	63	Some college or AA degree	Married	16166.079174	No	Yes	No	7	9	10	7	15	47	No	No	No	300	5	No	No Change	Yes	No	No	26	15	47	7	1.51724806184978	-0.296839033010687	0.0587360365530375	0.454827797676545	1.73397286306868	0	Q3
10341	2013-2014	74141	1	117	Female	71	College graduate or above	Divorced	46076.938882	Yes	No	Yes	5	8	8	7	17	51	Yes	No	No	840	6	No	No Change	Yes	No	No	21	17	51	7	0.438175756325874	0.0692450209047817	0.291849881342854	0.454827797676545	1.25409845625006	0	Q3
10342	2013-2014	74142	1	104	Male	61	9-11th grade (Includes 12th grade with no diploma)	Married	12192.018786	No	Yes	No	7	8	9	8	27	65	Yes	No	No	180	7	No	No Change	Yes	No	No	24	27	65	8	1.08561913964022	1.89966529048213	1.10774833810721	0.889192995048624	4.98222576327818	0	Q4
10352	2013-2014	74152	2	105	Female	74	9-11th grade (Includes 12th grade with no diploma)	Widowed	22976.551885	No	Yes	Yes	3	6	7	3	9	15	No	No	Yes	360	8	No	Better Now	Yes	No	No	16	9	15	3	-0.640896549198032	-1.39509119475709	-1.80617472176549	-1.28263299181177	-5.12479545753239	1	Q1
10360	2013-2014	74160	2	118	Female	66	High school graduate/GED or equivalent	Married	14901.487198	No	No	No	6	8	10	8	24	75	Yes	Yes	No	180	7	No	No Change	Yes	No	No	24	24	75	8	1.08561913964022	1.35053920960892	1.69053295008175	0.889192995048624	5.01588429437952	0	Q4
10380	2013-2014	74180	2	109	Female	63	Some college or AA degree	Married	105193.437826	Yes	Yes	Yes	6	10	8	9	27	85	No	No	No	720	5	No	No Change	Yes	No	No	24	27	85	9	1.08561913964022	1.89966529048213	2.27331756205629	1.3235581924207	6.58216018459934	0	Q4
10398	2013-2014	74198	1	108	Female	66	High school graduate/GED or equivalent	Divorced	11179.854823	Yes	No	No	4	5	9	7	6	56	No	Yes	No	240	8	No	No Change	Yes	No	No	18	6	56	7	-0.20926762698847	-1.9442172756303	0.583242187330124	0.454827797676545	-1.1154149176121	0	Q2
10405	2013-2014	74205	2	104	Male	65	College graduate or above	Married	6858.045662	Yes	No	No	5	0	10	7	15	40	Yes	Yes	Yes	120	7	No	No Change	Yes	No	No	15	15	40	7	-0.856711010302813	-0.296839033010687	-0.349213191829141	0.454827797676545	-1.0479354374661	0	Q2
10411	2013-2014	74211	1	108	Female	74	High school graduate/GED or equivalent	Married	16952.645656	No	Yes	No	6	7	10	6	17	38	No	No	No	360	6	No	No Change	Yes	No	No	23	17	38	6	0.869804678535437	0.0692450209047817	-0.46577011422405	0.0204626003044664	0.493742185520636	0	Q3
10419	2013-2014	74219	1	118	Male	74	College graduate or above	Married	13338.531018	Yes	No	Yes	4	5	7	5	18	51	No	No	No	300	6	No	No Change	Yes	No	No	16	18	51	5	-0.640896549198032	0.252287047862516	0.291849881342854	-0.413902597067613	-0.510662217060275	0	Q2
10424	2013-2014	74224	2	109	Male	66	High school graduate/GED or equivalent	Divorced	24993.077142	Yes	No	No	6	6	8	6	9	57	No	Yes	No	540	10	No	No Change	Yes	No	No	20	9	57	6	0.222361295221093	-1.39509119475709	0.641520648527579	0.0204626003044664	-0.510746650703957	0	Q2
10425	2013-2014	74225	1	108	Female	67	High school graduate/GED or equivalent	Divorced	10965.965843	Yes	Yes	Yes	5	5	9	6	20	71	No	No	No	480	4	No	Better Now	Yes	No	No	19	20	71	6	0.00654683411631175	0.618371101777985	1.45741910529194	0.0204626003044664	2.1027996414907	0	Q3
10427	2013-2014	74227	2	117	Female	78	High school graduate/GED or equivalent	Separated	15061.610165	No	Yes	Yes	5	8	10	7	13	49	No	No	No	600	8	No	No Change	Yes	No	No	23	13	49	7	0.869804678535437	-0.662923086926156	0.175292958947946	0.454827797676545	0.837002348233772	0	Q3
10431	2013-2014	74231	1	107	Female	67	9-11th grade (Includes 12th grade with no diploma)	Divorced	22544.246611	Yes	No	No	3	7	9	7	16	44	No	Yes	No	480	8	Yes	No Change	Yes	Yes	No	19	16	44	7	0.00654683411631175	-0.113797006052953	-0.116099347039325	0.454827797676545	0.231478278700579	0	Q3
10440	2013-2014	74240	1	104	Female	74	College graduate or above	Divorced	19393.531106	Yes	Yes	Yes	6	8	8	6	22	43	Yes	No	No	600	8	No	No Change	Yes	No	No	22	22	43	6	0.653990217430656	0.984455155693454	-0.174377808236779	0.0204626003044664	1.4845301651918	0	Q3
10441	2013-2014	74241	1	112	Male	72	Some college or AA degree	Married	15869.752175	Yes	No	No	6	7	9	5	22	50	Borderline	No	No	840	9	Yes	Worse Now	No	Yes	Yes	22	22	50	5	0.653990217430656	0.984455155693454	0.2335714201454	-0.413902597067613	1.4581141962019	0	Q3
10447	2013-2014	74247	2	104	Male	74	High school graduate/GED or equivalent	Married	44912.11233	Yes	Yes	No	4	9	6	6	21	46	No	No	No	240	9	No	No Change	Yes	Yes	No	19	21	46	6	0.00654683411631175	0.80141312873572	0.000457575355583353	0.0204626003044664	0.828880138512081	0	Q3
10453	2013-2014	74253	1	114	Male	77	High school graduate/GED or equivalent	Married	10795.40244	Yes	Yes	Yes	6	6	7	5	10	27	Yes	Yes	Yes	480	7	No	No Change	Yes	No	No	19	10	27	5	0.00654683411631175	-1.21204916779936	-1.10683318739604	-0.413902597067613	-2.72623811814671	1	Q1
10454	2013-2014	74254	1	106	Male	71	College graduate or above	Married	44595.304658	Yes	Yes	No	3	5	7	5	22	52	No	No	No	480	5	No	No Change	Yes	No	No	15	22	52	5	-0.856711010302813	0.984455155693454	0.350128342540308	-0.413902597067613	0.0639698908633363	0	Q2
10462	2013-2014	74262	1	114	Female	70	High school graduate/GED or equivalent	Widowed	20605.417717	No	Yes	Yes	7	8	7	6	24	38	Yes	No	No	720	6	No	Better Now	Yes	No	No	22	24	38	6	0.653990217430656	1.35053920960892	-0.46577011422405	0.0204626003044664	1.55922191312	0	Q3
10468	2013-2014	74268	1	106	Female	62	Some college or AA degree	Divorced	42995.114923	Yes	No	No	6	7	8	8	11	60	No	No	No	480	7	No	No Change	Yes	No	No	21	11	60	8	0.438175756325874	-1.02900714084163	0.816356032119941	0.889192995048624	1.11471764265281	0	Q3
10476	2013-2014	74276	1	109	Female	62	9-11th grade (Includes 12th grade with no diploma)	Living with partner	15514.923891	Yes	Yes	No	7	7	7	8	22	50	No	No	No	240	7	Yes	No Change	Yes	Yes	No	21	22	50	8	0.438175756325874	0.984455155693454	0.2335714201454	0.889192995048624	2.54539532721335	0	Q4
10480	2013-2014	74280	2	110	Female	80	College graduate or above	Married	46672.265879	Yes	No	Yes	7	9	10	9	14	72	No	No	Yes	300	6	No	Worse Now	Yes	No	No	26	14	72	9	1.51724806184978	-0.479881059968422	1.51569756648939	1.3235581924207	3.87662276079145	0	Q4
10487	2013-2014	74287	2	112	Male	60	High school graduate/GED or equivalent	Divorced	17514.338376	Yes	Yes	Yes	4	8	8	6	24	56	Borderline	No	Yes	840	6	No	No Change	Yes	No	No	20	24	56	6	0.222361295221093	1.35053920960892	0.583242187330124	0.0204626003044664	2.17660529246461	0	Q3
10492	2013-2014	74292	1	111	Female	63	High school graduate/GED or equivalent	Divorced	28903.196921	Yes	Yes	Yes	7	10	9	9	21	84	Borderline	No	Yes	300	6	No	No Change	Yes	No	No	26	21	84	9	1.51724806184978	0.80141312873572	2.21503910085884	1.3235581924207	5.85725848386504	0	Q4
10498	2013-2014	74298	2	114	Female	80	High school graduate/GED or equivalent	Married	43894.840362	No	Yes	Yes	3	6	0	4	13	30	No	No	No	300	8	No	No Change	Yes	Yes	No	9	13	30	4	-2.1515977769315	-0.662923086926156	-0.931997803803682	-0.848267794439691	-4.59478646210103	1	Q1
10502	2013-2014	74302	1	106	Male	62	Some college or AA degree	Living with partner	11604.322926	Yes	Yes	Yes	4	6	6	7	16	48	Borderline	No	No	480	7	No	Better Now	Yes	No	No	16	16	48	7	-0.640896549198032	-0.113797006052953	0.117014497750492	0.454827797676545	-0.182851259823948	0	Q2
10504	2013-2014	74304	2	105	Male	80	Some college or AA degree	Married	9165.993212	Yes	Yes	Yes	2	6	8	5	18	19	Yes	Yes	No	480	10	No	No Change	Yes	No	No	16	18	19	5	-0.640896549198032	0.252287047862516	-1.57306087697568	-0.413902597067613	-2.37557297537881	1	Q1
10505	2013-2014	74305	2	116	Male	71	Some college or AA degree	Married	12190.704671	Yes	No	Yes	4	6	7	5	16	62	No	No	No	180	7	Yes	No Change	Yes	No	No	17	16	62	5	-0.425082088093251	-0.113797006052953	0.932912954514849	-0.413902597067613	-0.0198687366989672	0	Q2
10506	2013-2014	74306	2	118	Male	62	College graduate or above	Married	8284.987889	Yes	Yes	Yes	4	8	8	7	28	34	Yes	No	No	780	10	Yes	No Change	Yes	No	No	20	28	34	7	0.222361295221093	2.08270731743986	-0.698883959013866	0.454827797676545	2.06101245132363	0	Q3
10513	2013-2014	74313	2	112	Female	80	High school graduate/GED or equivalent	Married	46577.857626	Yes	Yes	Yes	3	7	9	7	20	48	No	Yes	No	600	6	No	No Change	Yes	No	No	19	20	48	7	0.00654683411631175	0.618371101777985	0.117014497750492	0.454827797676545	1.19676023132133	0	Q3
10519	2013-2014	74319	2	112	Female	68	College graduate or above	Divorced	26359.881908	No	No	No	4	9	9	8	10	58	No	No	No	120	7	No	No Change	No	No	No	22	10	58	8	0.653990217430656	-1.21204916779936	0.699799109725033	0.889192995048624	1.03093315440495	0	Q3
10524	2013-2014	74324	1	117	Female	79	High school graduate/GED or equivalent	Widowed	48670.994201	Yes	Yes	Yes	3	6	8	5	20	56	No	No	No	600	8	Yes	No Change	Yes	No	No	17	20	56	5	-0.425082088093251	0.618371101777985	0.583242187330124	-0.413902597067613	0.362628603947246	0	Q3
10541	2013-2014	74341	1	115	Male	60	Some college or AA degree	Separated	13236.141925	Yes	Yes	Yes	5	6	7	4	18	42	Borderline	No	No	600	7	No	No Change	Yes	No	No	18	18	42	4	-0.20926762698847	0.252287047862516	-0.232656269434233	-0.848267794439691	-1.03790464299988	0	Q2
10546	2013-2014	74346	1	112	Male	70	College graduate or above	Married	51712.334368	Yes	Yes	Yes	3	6	6	6	17	58	No	Yes	No	360	8	No	No Change	Yes	No	No	15	17	58	6	-0.856711010302813	0.0692450209047817	0.699799109725033	0.0204626003044664	-0.0672042793685327	0	Q2
10555	2013-2014	74355	2	112	Male	61	Some college or AA degree	Married	93418.578308	Yes	No	No	2	8	9	6	19	70	No	No	No	480	7	No	No Change	Yes	No	No	19	19	70	6	0.00654683411631175	0.435329074820251	1.39914064409448	0.0204626003044664	1.86147915333551	0	Q3
10559	2013-2014	74359	2	106	Male	63	College graduate or above	Married	13197.868619	Yes	Yes	No	4	6	8	3	11	33	No	No	No	540	7	No	No Change	Yes	No	No	18	11	33	3	-0.20926762698847	-1.02900714084163	-0.75716242021132	-1.28263299181177	-3.27807017985319	1	Q1
10566	2013-2014	74366	2	113	Female	61	Some college or AA degree	Divorced	90711.213588	Yes	Yes	Yes	8	9	10	9	22	58	No	Yes	No	600	5	No	Worse Now	Yes	No	Yes	27	22	58	9	1.73306252295456	0.984455155693454	0.699799109725033	1.3235581924207	4.74087498079375	0	Q4
10567	2013-2014	74367	2	109	Male	74	Less than 9th grade	Never married	67340.492245	Yes	Yes	No	3	5	5	3	3	21	No	No	No	900	12	No	Worse Now	Yes	No	No	13	3	21	3	-1.28833993251238	-2.4933433565035	-1.45650395458077	-1.28263299181177	-6.52082023540842	1	Q1
10574	2013-2014	74374	1	108	Female	70	Some college or AA degree	Married	27452.997016	No	Yes	No	5	7	7	7	13	48	Yes	No	No	360	7	No	No Change	Yes	No	No	19	13	48	7	0.00654683411631175	-0.662923086926156	0.117014497750492	0.454827797676545	-0.0845339573828078	0	Q2
10575	2013-2014	74375	1	111	Female	63	High school graduate/GED or equivalent	Married	12536.216979	Yes	Yes	Yes	5	6	8	6	20	41	Yes	No	No	240	6	No	No Change	No	No	No	19	20	41	6	0.00654683411631175	0.618371101777985	-0.290934730631687	0.0204626003044664	0.354445805567076	0	Q3
10583	2013-2014	74383	2	108	Male	64	Some college or AA degree	Divorced	18741.667837	Yes	No	No	5	5	6	5	14	46	Borderline	Yes	Yes	300	7	No	No Change	Yes	No	No	16	14	46	5	-0.640896549198032	-0.479881059968422	0.000457575355583353	-0.413902597067613	-1.53422263087848	0	Q2
10585	2013-2014	74385	1	104	Male	73	College graduate or above	Married	10045.521406	Yes	No	No	5	7	10	8	25	44	Yes	Yes	No	480	8	Yes	Worse Now	Yes	No	Yes	22	25	44	8	0.653990217430656	1.53358123656666	-0.116099347039325	0.889192995048624	2.96066510200661	0	Q4
10595	2013-2014	74395	1	117	Male	77	Some college or AA degree	Divorced	12656.68758	Yes	Yes	No	4	6	5	6	15	53	No	No	No	600	8	No	No Change	Yes	No	No	15	15	53	6	-0.856711010302813	-0.296839033010687	0.408406803737762	0.0204626003044664	-0.724680639271272	0	Q2
10619	2013-2014	74419	1	108	Female	76	High school graduate/GED or equivalent	Never married	39717.691616	Yes	No	Yes	5	7	9	7	16	67	No	No	No	840	6	No	No Change	Yes	No	No	21	16	67	7	0.438175756325874	-0.113797006052953	1.22430526050212	0.454827797676545	2.00351180845159	0	Q3
10625	2013-2014	74425	2	109	Female	62	High school graduate/GED or equivalent	Married	72486.255867	Yes	No	Yes	7	9	10	9	18	49	No	No	No	480	7	No	Worse Now	Yes	No	No	26	18	49	9	1.51724806184978	0.252287047862516	0.175292958947946	1.3235581924207	3.26838626108095	0	Q4
10632	2013-2014	74432	2	108	Male	60	High school graduate/GED or equivalent	Divorced	10763.668012	Yes	No	No	5	7	9	8	22	59	No	No	No	120	6	No	Better Now	Yes	No	No	21	22	59	8	0.438175756325874	0.984455155693454	0.758077570922487	0.889192995048624	3.06990147799044	0	Q4
10642	2013-2014	74442	2	117	Male	63	Some college or AA degree	Married	7925.957746	Yes	No	Yes	5	8	8	6	22	50	No	Yes	No	240	8	Yes	No Change	Yes	Yes	Yes	21	22	50	6	0.438175756325874	0.984455155693454	0.2335714201454	0.0204626003044664	1.67666493246919	0	Q3
10646	2013-2014	74446	2	109	Female	64	College graduate or above	Divorced	34959.721966	Yes	Yes	Yes	9	10	10	10	25	72	No	Yes	No	360	8	Yes	No Change	No	Yes	No	29	25	72	10	2.16469144516412	1.53358123656666	1.51569756648939	1.75792338979278	6.97189363801296	0	Q4
10659	2013-2014	74459	1	115	Female	61	High school graduate/GED or equivalent	Divorced	35764.449372	Yes	Yes	Yes	6	9	10	9	21	42	No	No	No	480	8	No	Worse Now	Yes	No	Yes	25	21	42	9	1.301433600745	0.80141312873572	-0.232656269434233	1.3235581924207	3.19374865246719	0	Q4
10665	2013-2014	74465	1	107	Male	80	Less than 9th grade	Married	16412.15068	Yes	Yes	Yes	6	8	6	7	12	26	Yes	Yes	No	360	6	No	Worse Now	Yes	No	Yes	20	12	26	7	0.222361295221093	-0.845965113883891	-1.1651116485935	0.454827797676545	-1.33388766957975	0	Q2
10676	2013-2014	74476	2	104	Female	68	Less than 9th grade	Married	12250.718967	No	No	No	4	7	8	8	13	13	No	Yes	No	180	7	No	No Change	Yes	No	No	19	13	13	8	0.00654683411631175	-0.662923086926156	-1.9227316441604	0.889192995048624	-1.68991490192162	0	Q2
10686	2013-2014	74486	1	104	Female	69	9-11th grade (Includes 12th grade with no diploma)	Widowed	13207.281267	Yes	No	No	3	4	8	5	10	45	No	Yes	No	360	6	Yes	No Change	Yes	No	No	15	10	45	5	-0.856711010302813	-1.21204916779936	-0.0578208858418708	-0.413902597067613	-2.54048366101166	1	Q1
10687	2013-2014	74487	1	114	Male	78	9-11th grade (Includes 12th grade with no diploma)	Married	72693.818377	No	Yes	Yes	4	6	7	7	17	63	No	No	No	360	7	No	No Change	Yes	No	No	17	17	63	7	-0.425082088093251	0.0692450209047817	0.991191415712303	0.454827797676545	1.09018214620038	0	Q3
10690	2013-2014	74490	1	112	Female	80	Some college or AA degree	Married	46710.338333	Yes	Yes	Yes	5	8	10	5	24	76	No	No	No	480	7	No	No Change	Yes	No	No	23	24	76	5	0.869804678535437	1.35053920960892	1.74881141127921	-0.413902597067613	3.55525270235596	0	Q4
10708	2013-2014	74508	2	105	Male	80	College graduate or above	Married	24769.485665	Yes	No	No	5	6	8	7	14	50	No	No	No	480	7	No	No Change	Yes	No	No	19	14	50	7	0.00654683411631175	-0.479881059968422	0.2335714201454	0.454827797676545	0.215064991969835	0	Q3
10710	2013-2014	74510	1	108	Male	64	Some college or AA degree	Married	94575.635639	Yes	Yes	Yes	7	10	9	10	22	77	No	No	No	720	5	Yes	Worse Now	Yes	No	Yes	26	22	77	10	1.51724806184978	0.984455155693454	1.80708987247666	1.75792338979278	6.06671647981268	0	Q4
10712	2013-2014	74512	2	109	Male	80	Less than 9th grade	Married	16993.416371	Yes	Yes	Yes	7	8	10	10	17	29	Yes	Yes	No	300	7	Yes	No Change	Yes	No	No	25	17	29	10	1.301433600745	0.0692450209047817	-0.990276265001137	1.75792338979278	2.13832574644143	0	Q3
10723	2013-2014	74523	1	107	Female	61	Some college or AA degree	Married	14150.228935	Yes	Yes	No	6	8	8	6	17	58	No	No	Yes	480	8	No	No Change	Yes	No	No	22	17	58	6	0.653990217430656	0.0692450209047817	0.699799109725033	0.0204626003044664	1.44349694836494	0	Q3
10731	2013-2014	74531	2	117	Male	72	9-11th grade (Includes 12th grade with no diploma)	Divorced	8697.389948	Yes	Yes	Yes	4	6	8	6	13	29	No	No	Yes	540	4	No	No Change	Yes	No	No	18	13	29	6	-0.20926762698847	-0.662923086926156	-0.990276265001137	0.0204626003044664	-1.8420043786113	0	Q2
10734	2013-2014	74534	1	105	Male	65	Some college or AA degree	Widowed	128264.050724	Yes	Yes	No	5	7	8	8	11	28	No	No	No	600	7	No	No Change	Yes	No	No	20	11	28	8	0.222361295221093	-1.02900714084163	-1.04855472619859	0.889192995048624	-0.966007576770499	0	Q2
10736	2013-2014	74536	1	111	Male	65	Some college or AA degree	Married	12967.790277	Yes	No	Yes	5	6	9	5	27	54	Yes	No	No	660	8	No	No Change	Yes	No	No	20	27	54	5	0.222361295221093	1.89966529048213	0.466685264935216	-0.413902597067613	2.17480925357082	0	Q3
10738	2013-2014	74538	1	113	Female	75	High school graduate/GED or equivalent	Married	59869.22059	No	Yes	Yes	4	7	8	5	13	30	Yes	Yes	No	300	8	No	No Change	Yes	No	No	19	13	30	5	0.00654683411631175	-0.662923086926156	-0.931997803803682	-0.413902597067613	-2.00227665368114	0	Q2
10748	2013-2014	74548	2	118	Female	63	Some college or AA degree	Divorced	7902.432644	No	No	Yes	4	6	7	5	10	36	Borderline	No	Yes	240	7	No	No Change	No	Yes	No	17	10	36	5	-0.425082088093251	-1.21204916779936	-0.582327036618958	-0.413902597067613	-2.63336088957918	1	Q1
10762	2013-2014	74562	2	114	Male	62	Some college or AA degree	Married	105061.570109	Yes	Yes	No	7	9	8	8	13	59	No	Yes	No	480	10	No	No Change	Yes	No	No	24	13	59	8	1.08561913964022	-0.662923086926156	0.758077570922487	0.889192995048624	2.06996661868517	0	Q3
10770	2013-2014	74570	2	108	Female	63	Some college or AA degree	Married	15387.22196	Yes	Yes	No	6	8	10	8	21	52	No	Yes	No	300	8	No	Better Now	Yes	No	No	24	21	52	8	1.08561913964022	0.80141312873572	0.350128342540308	0.889192995048624	3.12635360596487	0	Q4
10774	2013-2014	74574	1	116	Female	80	High school graduate/GED or equivalent	Married	40080.086709	No	Yes	No	6	8	9	9	18	65	No	No	No	360	8	No	No Change	Yes	No	No	23	18	65	9	0.869804678535437	0.252287047862516	1.10774833810721	1.3235581924207	3.55339825692587	0	Q4
10776	2013-2014	74576	2	115	Female	73	9-11th grade (Includes 12th grade with no diploma)	Married	38156.078172	No	No	Yes	7	7	9	8	12	49	No	No	No	480	7	No	No Change	Yes	No	No	23	12	49	8	0.869804678535437	-0.845965113883891	0.175292958947946	0.889192995048624	1.08832551864812	0	Q3
10781	2013-2014	74581	1	106	Male	75	9-11th grade (Includes 12th grade with no diploma)	Widowed	12445.349562	Yes	No	No	4	5	6	5	7	26	No	No	No	480	10	No	No Change	Yes	No	No	15	7	26	5	-0.856711010302813	-1.76117524867256	-1.1651116485935	-0.413902597067613	-4.19690050463649	1	Q1
10783	2013-2014	74583	2	111	Female	60	Some college or AA degree	Divorced	23391.29745	No	Yes	No	5	7	9	7	31	63	Yes	Yes	No	480	9	No	Worse Now	Yes	No	No	21	31	63	7	0.438175756325874	2.63183339831307	0.991191415712303	0.454827797676545	4.51602836802779	0	Q4
10787	2013-2014	74587	1	106	Male	66	College graduate or above	Married	11755.521077	Yes	No	No	6	8	10	9	35	59	No	No	No	180	4	No	No Change	Yes	No	No	24	35	59	9	1.08561913964022	3.364001506144	0.758077570922487	1.3235581924207	6.53125640912741	0	Q4
10788	2013-2014	74588	2	105	Female	74	High school graduate/GED or equivalent	Widowed	38162.56366	No	No	Yes	7	10	10	10	14	60	Yes	No	No	120	6	No	No Change	Yes	No	No	27	14	60	10	1.73306252295456	-0.479881059968422	0.816356032119941	1.75792338979278	3.82746088489886	0	Q4
10789	2013-2014	74589	2	104	Male	67	College graduate or above	Never married	22312.788687	No	No	No	2	5	6	3	14	47	No	No	No	300	5	No	No Change	Yes	No	No	13	14	47	3	-1.28833993251238	-0.479881059968422	0.0587360365530375	-1.28263299181177	-2.99211794773953	1	Q1
10791	2013-2014	74591	2	117	Male	73	Some college or AA degree	Married	8697.389948	Yes	Yes	No	5	8	10	8	10	28	No	No	No	240	8	No	Better Now	Yes	No	No	23	10	28	8	0.869804678535437	-1.21204916779936	-1.04855472619859	0.889192995048624	-0.501606220413889	0	Q2
10800	2013-2014	74600	1	104	Female	66	Some college or AA degree	Married	13207.281267	Yes	Yes	Yes	6	9	10	6	12	45	No	No	No	600	8	No	Worse Now	No	No	Yes	25	12	45	6	1.301433600745	-0.845965113883891	-0.0578208858418708	0.0204626003044664	0.418110201323704	0	Q3
10805	2013-2014	74605	1	115	Female	62	College graduate or above	Married	74803.441909	Yes	Yes	Yes	5	9	10	6	24	64	No	No	No	480	7	No	No Change	Yes	No	No	24	24	64	6	1.08561913964022	1.35053920960892	1.04946987690976	0.0204626003044664	3.50609082646337	0	Q4
10807	2013-2014	74607	2	104	Male	68	College graduate or above	Married	13885.667814	No	No	Yes	4	7	7	6	13	49	No	Yes	No	360	8	No	No Change	Yes	No	No	18	13	49	6	-0.20926762698847	-0.662923086926156	0.175292958947946	0.0204626003044664	-0.676435154662214	0	Q2
10811	2013-2014	74611	1	106	Male	64	Some college or AA degree	Married	20758.11502	Yes	Yes	No	6	6	7	8	17	25	Yes	No	Yes	480	6	No	Worse Now	Yes	No	Yes	19	17	25	8	0.00654683411631175	0.0692450209047817	-1.22339010979095	0.889192995048624	-0.258405259721235	0	Q2
10819	2013-2014	74619	2	112	Male	80	High school graduate/GED or equivalent	Married	43830.560049	Yes	Yes	Yes	6	7	6	6	16	48	Yes	No	No	480	8	No	No Change	Yes	No	No	19	16	48	6	0.00654683411631175	-0.113797006052953	0.117014497750492	0.0204626003044664	0.0302269261183169	0	Q2
10828	2013-2014	74628	1	114	Female	63	College graduate or above	Divorced	52992.910467	Yes	No	No	5	9	8	5	28	55	No	No	No	180	6	No	No Change	Yes	No	No	22	28	55	5	0.653990217430656	2.08270731743986	0.52496372613267	-0.413902597067613	2.84775866393558	0	Q4
10836	2013-2014	74636	2	107	Female	60	College graduate or above	Divorced	14600.844636	No	No	Yes	8	8	9	10	24	80	No	No	No	600	7	No	Worse Now	Yes	No	No	25	24	80	10	1.301433600745	1.35053920960892	1.98192525606902	1.75792338979278	6.39182145621573	0	Q4
10845	2013-2014	74645	2	111	Female	68	College graduate or above	Married	112926.366494	Yes	Yes	Yes	8	10	9	9	28	74	No	No	No	480	8	Yes	No Change	Yes	No	No	27	28	74	9	1.73306252295456	2.08270731743986	1.6322544888843	1.3235581924207	6.77158252169943	0	Q4
10854	2013-2014	74654	1	112	Female	62	Some college or AA degree	Never married	16290.457281	Yes	Yes	Yes	6	7	9	7	10	52	Yes	Yes	Yes	540	6	No	No Change	Yes	No	No	22	10	52	7	0.653990217430656	-1.21204916779936	0.350128342540308	0.454827797676545	0.246897189848149	0	Q3
10856	2013-2014	74656	1	109	Male	62	College graduate or above	Married	85652.523259	Yes	Yes	Yes	7	7	9	7	22	71	Yes	Yes	Yes	240	7	No	Worse Now	No	Yes	No	23	22	71	7	0.869804678535437	0.984455155693454	1.45741910529194	0.454827797676545	3.76650673719737	0	Q4
10861	2013-2014	74661	1	115	Male	65	High school graduate/GED or equivalent	Divorced	10306.705217	Yes	Yes	Yes	7	7	10	8	17	36	No	No	Yes	600	7	No	No Change	Yes	No	No	24	17	36	8	1.08561913964022	0.0692450209047817	-0.582327036618958	0.889192995048624	1.46173011897467	0	Q3
10868	2013-2014	74668	2	109	Female	80	9-11th grade (Includes 12th grade with no diploma)	Widowed	31057.269037	No	No	Yes	4	5	8	4	15	30	Yes	No	No	300	8	No	Worse Now	Yes	No	No	17	15	30	4	-0.425082088093251	-0.296839033010687	-0.931997803803682	-0.848267794439691	-2.50218671934731	1	Q1
10869	2013-2014	74669	2	107	Female	80	9-11th grade (Includes 12th grade with no diploma)	Widowed	40125.428468	Yes	Yes	No	3	4	4	4	8	16	No	No	No	720	5	No	Worse Now	No	Yes	Yes	11	8	16	4	-1.71996885472194	-1.57813322171483	-1.74789626056804	-0.848267794439691	-5.8942661314445	1	Q1
10870	2013-2014	74670	1	108	Female	80	College graduate or above	Widowed	32401.455964	Yes	Yes	Yes	4	8	6	5	20	64	Borderline	No	No	900	8	No	Worse Now	Yes	No	Yes	18	20	64	5	-0.20926762698847	0.618371101777985	1.04946987690976	-0.413902597067613	1.04467075463166	0	Q3
10885	2013-2014	74685	2	117	Male	75	Less than 9th grade	Married	8672.010064	Yes	No	No	4	0	0	7	11	41	No	No	No	480	7	No	No Change	Yes	No	No	4	11	41	7	-3.23067008245541	-1.02900714084163	-0.290934730631687	0.454827797676545	-4.09578415625218	1	Q1
10894	2013-2014	74694	1	118	Male	71	9-11th grade (Includes 12th grade with no diploma)	Married	6241.881922	Yes	Yes	No	1	6	6	1	9	34	Yes	No	No	480	8	No	No Change	Yes	No	No	13	9	34	1	-1.28833993251238	-1.39509119475709	-0.698883959013866	-2.15136338655593	-5.53367847283926	1	Q1
10896	2013-2014	74696	2	105	Male	62	Some college or AA degree	Married	19814.263581	Yes	No	Yes	5	9	9	8	16	72	No	Yes	No	480	7	No	Worse Now	Yes	No	Yes	23	16	72	8	0.869804678535437	-0.113797006052953	1.51569756648939	0.889192995048624	3.1608982340205	0	Q4
10902	2013-2014	74702	1	115	Male	68	College graduate or above	Married	91562.501503	Yes	Yes	No	4	7	8	4	25	42	No	Yes	No	480	9	Yes	No Change	Yes	No	No	19	25	42	4	0.00654683411631175	1.53358123656666	-0.232656269434233	-0.848267794439691	0.459204006809045	0	Q3
10905	2013-2014	74705	2	104	Male	74	College graduate or above	Married	12600.027037	Yes	No	No	4	8	9	8	20	49	No	No	No	480	5	No	No Change	Yes	No	No	21	20	49	8	0.438175756325874	0.618371101777985	0.175292958947946	0.889192995048624	2.12103281210043	0	Q3
10914	2013-2014	74714	2	117	Female	72	9-11th grade (Includes 12th grade with no diploma)	Widowed	7591.329755	Yes	No	No	4	4	6	4	9	33	Yes	No	Yes	480	6	No	No Change	Yes	No	No	14	9	33	4	-1.07252547140759	-1.39509119475709	-0.75716242021132	-0.848267794439691	-4.0730468808157	1	Q1
10923	2013-2014	74723	1	113	Male	66	High school graduate/GED or equivalent	Married	101659.022965	No	Yes	Yes	5	7	8	5	21	37	Borderline	Yes	No	300	8	Yes	No Change	Yes	No	No	20	21	37	5	0.222361295221093	0.80141312873572	-0.524048575421504	-0.413902597067613	0.0858232514676965	0	Q3
10932	2013-2014	74732	2	106	Female	64	Some college or AA degree	Married	77727.828653	Yes	Yes	Yes	8	10	10	9	34	76	No	No	Yes	300	7	No	Worse Now	No	No	Yes	28	34	76	9	1.94887698405934	3.18095947918627	1.74881141127921	1.3235581924207	8.20220606694552	0	Q4
10941	2013-2014	74741	1	107	Male	61	Some college or AA degree	Married	75569.909014	No	No	Yes	5	7	7	8	17	61	No	No	No	360	7	No	No Change	Yes	No	No	19	17	61	8	0.00654683411631175	0.0692450209047817	0.874634493317395	0.889192995048624	1.83961934338711	0	Q3
10942	2013-2014	74742	2	113	Female	73	High school graduate/GED or equivalent	Widowed	72640.725486	Yes	Yes	Yes	7	7	8	7	25	69	No	No	No	240	5	No	No Change	Yes	Yes	No	22	25	69	7	0.653990217430656	1.53358123656666	1.34086218289703	0.454827797676545	3.98326143457089	0	Q4
10947	2013-2014	74747	1	118	Female	64	9-11th grade (Includes 12th grade with no diploma)	Married	15630.692204	No	Yes	Yes	6	9	10	9	18	39	No	No	No	240	4	Yes	No Change	Yes	No	No	25	18	39	9	1.301433600745	0.252287047862516	-0.407491653026595	1.3235581924207	2.46978718800162	0	Q4
10972	2013-2014	74772	2	106	Female	62	College graduate or above	Widowed	29347.094505	Yes	Yes	No	6	8	9	8	19	79	No	Yes	No	300	7	No	Worse Now	Yes	No	No	23	19	79	8	0.869804678535437	0.435329074820251	1.92364679487157	0.889192995048624	4.11797354327588	0	Q4
10991	2013-2014	74791	1	118	Female	69	High school graduate/GED or equivalent	Married	15902.782125	No	Yes	Yes	4	5	8	4	8	15	No	No	No	240	5	No	No Change	Yes	No	No	17	8	15	4	-0.425082088093251	-1.57813322171483	-1.80617472176549	-0.848267794439691	-4.65765782601327	1	Q1
11015	2013-2014	74815	1	109	Female	62	High school graduate/GED or equivalent	Never married	14659.777377	Yes	Yes	Yes	5	8	9	6	17	63	No	Yes	No	300	5	No	No Change	Yes	No	No	22	17	63	6	0.653990217430656	0.0692450209047817	0.991191415712303	0.0204626003044664	1.73488925435221	0	Q3
11031	2013-2014	74831	1	108	Female	66	College graduate or above	Married	77265.069765	Yes	Yes	Yes	7	9	10	10	16	64	No	No	No	300	9	No	No Change	Yes	No	No	26	16	64	10	1.51724806184978	-0.113797006052953	1.04946987690976	1.75792338979278	4.21084432249937	0	Q4
11041	2013-2014	74841	2	104	Female	80	College graduate or above	Widowed	31984.923212	Yes	Yes	Yes	3	5	6	3	6	33	No	No	No	360	10	No	No Change	Yes	No	No	14	6	33	3	-1.07252547140759	-1.9442172756303	-0.75716242021132	-1.28263299181177	-5.05653815906098	1	Q1
11069	2013-2014	74869	2	118	Female	66	College graduate or above	Divorced	16161.750819	No	Yes	Yes	6	8	8	8	17	53	Borderline	No	No	480	5	No	Worse Now	Yes	No	Yes	22	17	53	8	0.653990217430656	0.0692450209047817	0.408406803737762	0.889192995048624	2.02083503712182	0	Q3
11078	2013-2014	74878	1	105	Female	69	College graduate or above	Married	20102.50823	Yes	Yes	Yes	6	9	8	7	16	55	No	Yes	No	180	8	No	No Change	Yes	No	No	23	16	55	7	0.869804678535437	-0.113797006052953	0.52496372613267	0.454827797676545	1.7357991962917	0	Q3
11093	2013-2014	74893	1	104	Female	70	College graduate or above	Married	51140.118769	No	Yes	Yes	7	10	9	9	26	82	No	Yes	No	300	8	No	No Change	Yes	No	No	26	26	82	9	1.51724806184978	1.71662326352439	2.09848217846393	1.3235581924207	6.65591169625881	0	Q4
11100	2013-2014	74900	2	109	Female	69	Some college or AA degree	Widowed	39717.071926	No	Yes	Yes	2	3	4	0	12	55	Yes	No	No	180	7	No	No Change	Yes	No	No	9	12	55	0	-2.1515977769315	-0.845965113883891	0.52496372613267	-2.58572858392801	-5.05832774861073	1	Q1
11109	2013-2014	74909	2	106	Male	64	High school graduate/GED or equivalent	Married	9049.020179	Yes	No	No	3	6	6	6	13	52	No	No	No	480	8	No	No Change	Yes	No	No	15	13	52	6	-0.856711010302813	-0.662923086926156	0.350128342540308	0.0204626003044664	-1.1490431543842	0	Q2
11119	2013-2014	74919	1	108	Female	66	Some college or AA degree	Divorced	56131.691746	Yes	Yes	Yes	4	8	9	6	22	87	No	No	No	900	8	No	No Change	Yes	No	No	21	22	87	6	0.438175756325874	0.984455155693454	2.3898744844512	0.0204626003044664	3.832967996775	0	Q4
11129	2013-2014	74929	1	111	Female	66	Some college or AA degree	Married	16626.070682	No	Yes	No	5	6	7	7	18	59	No	No	No	960	4	No	No Change	Yes	No	No	18	18	59	7	-0.20926762698847	0.252287047862516	0.758077570922487	0.454827797676545	1.25592478947308	0	Q3
11137	2013-2014	74937	2	105	Male	74	High school graduate/GED or equivalent	Married	44107.29351	Yes	Yes	Yes	3	8	10	6	30	41	Yes	No	No	600	8	No	No Change	Yes	No	No	21	30	41	6	0.438175756325874	2.44879137135533	-0.290934730631687	0.0204626003044664	2.61649499735398	0	Q4
11146	2013-2014	74946	1	112	Male	62	High school graduate/GED or equivalent	Never married	8933.435508	Yes	Yes	No	5	6	6	7	10	33	No	No	No	480	6	No	No Change	Yes	No	No	17	10	33	7	-0.425082088093251	-1.21204916779936	-0.75716242021132	0.454827797676545	-1.93946587842739	0	Q2
11153	2013-2014	74953	1	105	Male	80	Some college or AA degree	Widowed	38869.994791	Yes	Yes	Yes	5	5	5	6	9	27	Yes	No	No	360	8	No	No Change	Yes	No	No	15	9	27	6	-0.856711010302813	-1.39509119475709	-1.10683318739604	0.0204626003044664	-3.33817279215149	1	Q1
11158	2013-2014	74958	1	108	Female	76	Some college or AA degree	Married	17328.399385	No	Yes	Yes	6	10	9	7	15	34	Yes	No	No	300	7	No	No Change	Yes	No	No	25	15	34	7	1.301433600745	-0.296839033010687	-0.698883959013866	0.454827797676545	0.760538406396992	0	Q3
11160	2013-2014	74960	2	118	Female	63	Some college or AA degree	Living with partner	17934.008449	Yes	No	No	8	9	10	8	20	55	No	No	No	600	6	No	No Change	Yes	No	No	27	20	55	8	1.73306252295456	0.618371101777985	0.52496372613267	0.889192995048624	3.76559034591384	0	Q4
11161	2013-2014	74961	2	108	Male	61	College graduate or above	Divorced	133517.199619	No	No	No	5	9	10	9	21	57	No	No	Yes	600	6	No	No Change	Yes	No	No	24	21	57	9	1.08561913964022	0.80141312873572	0.641520648527579	1.3235581924207	3.85211110932422	0	Q4
11178	2013-2014	74978	1	111	Female	80	Some college or AA degree	Widowed	34833.349341	No	Yes	Yes	4	4	6	0	9	15	No	No	No	720	8	No	No Change	Yes	No	No	14	9	15	0	-1.07252547140759	-1.39509119475709	-1.80617472176549	-2.58572858392801	-6.85951997185819	1	Q1
11183	2013-2014	74983	1	106	Female	63	9-11th grade (Includes 12th grade with no diploma)	Married	24152.730588	Yes	Yes	No	4	8	7	7	14	45	Yes	No	No	480	7	No	No Change	Yes	No	No	19	14	45	7	0.00654683411631175	-0.479881059968422	-0.0578208858418708	0.454827797676545	-0.0763273140174355	0	Q2
11184	2013-2014	74984	1	118	Male	64	Less than 9th grade	Never married	8773.482633	Yes	No	No	4	6	6	4	12	14	No	No	No	480	7	No	No Change	Yes	No	No	16	12	14	4	-0.640896549198032	-0.845965113883891	-1.86445318296295	-0.848267794439691	-4.19958264048456	1	Q1
[truncated: 1,278 more rows]
